# Supplementary material for: Epidemiological characteristics and risk factors of multidrug-resistant tuberculosis in Luoyang, China
Source: Front Public Health. 2023 May 9;11:1117101. doi: 10.3389/fpubh.2023.1117101 (PMC10203519; doi:10.3389/fpubh.2023.1117101)
Supplement: Supplementary file 1 [file Table_1.XLSX]

## Sheet: FIG1
				总					男	2074		女	674
				R-R	387	0.141			R-RFP	314	0.151	R-RFP	73	0.108
				R-H	509	0.185			R-INH	411	0.198	R-INH	98	0.145
				MDR	312	0.114			MDR	257	0.124	MDR	55	0.082
				R-H/S-R	197	0.0717443			R-H/S-R	154	0.074	R-H/S-R	43	0.064
				S-H/R-R	75	0.0268616			S-H/R-R	57	0.027	S-H/R-R	18	0.027
				R-RFP		0.158767
				R-INH		0.204786
				MDR		0.128854
				R-H/S-R		0.0759319
				R-S/R-R		0.0299126
初诊				复诊
R-RFP	333	2491	0.134	R-R	54	257	0.21
R-INH	444	2491	0.178	R-H	65	257	0.253
MDR	265	2491	0.106	MDR	47	257	0.183
R-H/S-R	179	2491	0.072	R-H/S-R	18	257	0.07
S-H/R-R	68	2491	0.027	S-H/R-R	7	257	0.0272374
						229	1192	0.192114
<51				>50					城市				乡村
R-R	205	1192	0.17198	R-R	181	1544	0.117		R-R	177	987	0.179331	R-R	210	1761	0.11925
R-H	229	1192	0.192114	R-H	274	1544	0.177		R-H	222	987	0.224924	R-H	287	1761	0.162976
MDR	168	1192	0.14094	MDR	144	1544	0.093		MDR	144	987	0.145897	MDR	169	1761	0.0959682
R-H/S-R	61	1192	0.0511745	R-H/S-R	130	1544	0.084		R-H/S-R	78	987	0.0790274	R-H/S-R	119	1761	0.0675752
S-H/R-R	37	1192	0.0310403	S-H/R-R	37	1544	0.024		S-H/R-R	33	987	0.0334347	S-H/R-R	42	1761	0.0238501

## Sheet: Raw Data
Serial Number	teat year	Region	sex	age	Case Source	smear	Molecular Identification Results	Susceptibility Results
								INH	RFP	SM	EMB	FQ
3	2020	ruyang	male	71	Initial suspicion	Negative	Negative
2	2019	ruyang	male	56	Initial confirmation	4+	Negative
13	2020	mengjin	male	73	Initial suspicion		Negative
11	2019	ruyang	male	66	Initial suspicion	Negative	Negative
9	2019	ruyang	male	46	Initial suspicion	Negative	Negative
6	2019	ruyang	male	65	Initial suspicion	Negative	Negative
5	2021	ruyang	female	18	Initial suspicion	Negative	Negative
12	2019	ruyang	male	28	Initial confirmation	1+	阳性	R	R
5	2019	ruyang	male	55	Initial suspicion	Negative	Negative
8	2019	ruyang	male	58	Initial suspicion	Negative	Negative
18	2020	mengjin	male	60	Initial suspicion	Negative	Negative
3	2019	ruyang	male	46	Initial suspicion	Negative	Negative
4	2019	ruyang	female	49	Initial suspicion	Negative	Negative
17	2020	mengjin	female	76	Initial suspicion	Negative	Negative
2	2019	ruyang	male	29	Initial confirmation	1+	阳性	S	S
9	2020	songxian	male	72	Initial suspicion	Negative	Negative
6	2019	ruyang	female	55	Initial suspicion	Negative	Negative
7	2020	songxian	male	68	Initial suspicion	Negative	Negative
10	2019	ruyang	male	57	Initial suspicion	Negative	Negative
1	2020	ruyang	male	55	Initial suspicion	Negative	Negative
16	2020	mengjin	male	47	Initial suspicion	Negative	Negative
14	2020	mengjin	male	18	Initial suspicion	Negative	Negative
11	2020	mengjin	male	80	Initial suspicion	Negative	Negative
8	2020	ruyang	male	35	Initial suspicion		Negative
7	2019	ruyang	male	63	Initial suspicion	Negative	Negative
13	2020	mengjin	male	29	Initial suspicion		Negative
4	2019	ruyang	male	34	Initial suspicion	Negative	Negative
11	2020	mengjin	female	74	Initial suspicion	Negative	Negative
3	2019	ruyang	male	59	Initial suspicion	Negative	Negative
1	2021	ruyang	male	32	Initial suspicion	Negative	Negative
5	2019	ruyang	female	66	Initial suspicion	Negative	Negative
1	2019	ruyang	male	50	Initial suspicion	Negative	Negative
7	2019	ruyang	male	66	Initial suspicion	Negative	Negative
4	2019	ruyang	male	66	Initial suspicion	Negative	Negative
5	2019	ruyang	male	47	Initial suspicion	Negative	Negative
3	2019	ruyang	male	46	Initial suspicion		Negative
2	2019	ruyang	male	53	Initial suspicion	Negative	Negative
15	2019	ruyang	female	38	Initial suspicion	Negative	Negative
8	2019	ruyang	male	46	Initial confirmation	1+	阳性	S	S
14	2019	ruyang	male	37	Initial suspicion	Negative	Negative
1	2019	ruyang	male	51	Initial confirmation	1+	Negative
10	2019	ruyang	female	37	Initial suspicion	Negative	Negative
5	2019	ruyang	male	70	Initial suspicion	Negative	阳性	S	S
5	2019	ruyang	male	73	Initial confirmation	1+	Negative
8	2019	ruyang	male	69	Initial suspicion	Negative	Negative
7	2020	songxian	male	57	Initial suspicion	Negative	Negative
1	2021	ruyang	male	28	Reconfirmed	Negative	Negative
2	2019	ruyang	male	78	Initial suspicion	Negative	Negative
4	2019	ruyang	female	48	Initial suspicion	Negative	Negative
1	2020	mengjin	male	23	Initial confirmation	2+	阳性	S	S
2	2019	ruyang	male	16	Initial suspicion		Negative
12	2020	mengjin	male	40	Initial suspicion		Negative
9	2019	ruyang	male	59	Initial suspicion	Negative	阳性	S	S
8	2019	ruyang	female	85	Initial suspicion	Negative	阳性	S	S
8	2019	ruyang	female	52	Initial suspicion	Negative	Negative
1	2019	ruyang	female	37	Initial suspicion	Negative	Negative
3	2019	ruyang	male	75	Initial suspicion	Negative	Negative
8	2019	ruyang	male	33	Initial suspicion	Negative	Negative
4	2019	ruyang	female	67	Initial confirmation	2+	Negative
4	2019	ruyang	female	48	Initial suspicion	Negative	Negative
13	2019	ruyang	male	67	Initial suspicion	Negative	Negative
6	2019	ruyang	male	19	Initial confirmation	1+	Negative
5	2019	ruyang	male	63	Initial suspicion		Negative
18	2019	ruyang	female	26	Reconfirmed	Negative	Negative
10	2020	yichuan	female	62	Initial suspicion		Negative
3	2019	ruyang	female	57	Initial suspicion	Negative	Negative
4	2019	ruyang	male	78	Initial suspicion	Negative	Negative
2	2019	ruyang	male	67	Initial suspicion	Negative	Negative
9	2020	songxian	male	23	Initial suspicion	Negative	Negative
2	2019	ruyang	male	85	Initial suspicion	Negative	Negative
13	2020	ruyang	male		Initial suspicion	Negative	Negative
6	2019	ruyang	male	19	Initial suspicion	Negative	阳性	S	S
3	2019	ruyang	male	68	Initial suspicion	Negative	Negative
9	2019	ruyang	male	67	Initial suspicion		Negative
17	2019	ruyang	male	29	Initial suspicion	Negative	Negative
1	2019	ruyang	male	50	Initial suspicion	Negative	Negative
10	2019	ruyang	female	70	Initial suspicion	Negative	Negative
6	2019	ruyang	male	31	Initial suspicion		Negative
7	2019	ruyang	male	63	Initial suspicion	Negative	Negative
7	2019	ruyang	male	55	Initial suspicion		Negative
3	2019	ruyang	female	19	Initial suspicion	Negative	Negative
3	2019	ruyang	male	16	Initial suspicion	Negative	Negative
12	2019	ruyang	male	69	Initial suspicion	Negative	Negative
5	2019	ruyang	male	27	Initial suspicion	Negative	Negative
9	2019	ruyang	male	56	Initial suspicion	Negative	Negative
8	2019	ruyang	male	52	Initial suspicion	Negative	Negative
9	2019	ruyang	female	61	Initial suspicion	Negative	Negative
6	2019	ruyang	male	52	Initial confirmation	4+	阳性	S	S
3	2019	ruyang	male	72	Initial suspicion	Negative	Negative
7	2020	ruyang	male	64	Initial suspicion	Negative	Negative
1	2019	ruyang	male	72	Initial suspicion	Negative	Negative
2	2019	ruyang	male	26	Initial suspicion	Negative	Negative
3	2019	ruyang	male	69	Initial suspicion	Negative	Negative
6	2019	ruyang	female	86	Initial suspicion	Negative	Negative
4	2019	ruyang	male	53	Initial suspicion	Negative	Negative
2	2019	ruyang	male	46	Initial suspicion	Negative	Negative
2	2019	ruyang	male	61	Initial suspicion	Negative	Negative
4	2019	ruyang	female	20	Initial suspicion	Negative	Negative
4	2019	ruyang	male	41	Initial suspicion	Negative	Negative
5	2019	ruyang	male	49	Initial suspicion	Negative	Negative
4	2019	ruyang	female	19	Initial suspicion	Negative	Negative
4	2019	ruyang	female	53	Initial suspicion		Negative
5	2019	ruyang	female	33	Initial suspicion	Negative	Negative
5	2020	yiyang	female	74	Initial suspicion	Negative	Negative
3	2019	ruyang	male	77	Initial suspicion	Negative	阳性	S	S
7	2019	ruyang	female	57	Initial suspicion	Negative	Negative
1	2019	ruyang	male	55	Initial suspicion	Negative	阳性	S	S
7	2019	ruyang	female	54	Initial suspicion	Negative	Negative
3	2019	ruyang	female	67	Initial suspicion	Negative	Negative
3	2019	yanshi	male	51	Initial confirmation	Negative	Negative
6	2019	ruyang	male	34	Initial suspicion	Negative	Negative
2	2019	ruyang	male	70	Initial suspicion	Negative	Negative
2	2019	ruyang	male	36	Initial confirmation	4+	阳性	S	S
7	2019	ruyang	male	62	Initial suspicion	Negative	Negative
1	2019	ruyang	female	30	Initial suspicion	Negative	Negative
5	2019	ruyang	male	71	Initial suspicion	Negative	Negative
1	2019	ruyang	male	68	Initial suspicion	Negative	Negative
11	2019	ruyang	female	18	Initial suspicion	Negative	Negative
8	2019	ruyang	female	18	Initial suspicion		Negative
8	2019	luoning	female	6	Initial suspicion	Negative	Negative
1	2019	ruyang	male	55	Initial suspicion		Negative
4	2019	ruyang	male	74	Reconfirmed	3+	阳性	R	R
1	2019	ruyang	male	74	Initial suspicion	Negative	Negative
1	2019	ruyang	male	68	Initial suspicion	Negative	Negative
16	2019	ruyang	female		Reconfirmed	Negative	Negative
9	2019	ruyang	male	78	Initial suspicion	Negative	Negative
3	2019	ruyang	male	14	Initial suspicion	Negative	Negative
8	2019	ruyang	male	27	Initial suspicion	Negative	Negative
1	2019	ruyang	male	68	Initial suspicion	Negative	Negative
7	2019	ruyang	female	67	Initial suspicion	Negative	Negative
6	2019	ruyang	female	49	Initial suspicion	Negative	Negative
9	2019	ruyang	female	49	Initial suspicion	Negative	Negative
2	2019	ruyang	male	78	Initial confirmation	3+	Negative
5	2019	ruyang	male	57	Initial suspicion	Negative	Negative
6	2019	ruyang	male	63	Initial suspicion	Negative	Negative
5	2019	yichuan	female	82	Initial suspicion	Negative	Negative
，	2019	yichuan	female	38	Reconfirmed	Negative	阳性	R	R
17	2019	Main urban area	male	14	Initial confirmation	positive	阳性	R	R
17	2021	luoning	male	77	Initial suspicion	Negative	Negative
10	2019	yiyang	male	69	Initial suspicion	Negative	Negative
12	2020	luanchuan	male	65	Initial confirmation		Negative
4	2020	ruyang	female	22	Initial suspicion	Negative	Negative
2	2020	luanchuan	female	47	Initial suspicion	Negative	Negative
2	2021	ruyang	male	57	Initial suspicion	Negative	Negative
9	2020	xinan	female	45	Initial suspicion	Negative	Negative
24	2021	Main urban area	female	52	Initial suspicion	Negative	Negative
12	2020	mengjin	male	49	Initial confirmation	1+	阳性	S	S
3	2020	songxian	male	86	Initial suspicion	Negative	Negative
10	2020	luanchuan	male	57	Initial suspicion	Negative	Negative
13	2020	luanchuan	male	67	Initial suspicion		Negative
5	2020	luanchuan	male	55	Initial suspicion	Negative	Negative
2	2021	luanchuan	male	69	Initial suspicion	Negative	Negative
11	2019	xinan	male	21	Initial suspicion	Negative	阳性	R	R
5	2020	ruyang	female	27	Initial suspicion	Negative	Negative
27	2020	luoning	female	64	Initial suspicion		Negative
14	2020	mengjin	male	56	Initial suspicion		Negative
5	2021	yichuan	male	57	Initial suspicion	Negative	Negative
28	2020	Main urban area	male	17	Initial suspicion	Negative	Negative
7	2020	luanchuan	female	40	Initial confirmation	Negative	Negative
1	2020	mengjin	female	31	Initial suspicion	Negative	Negative
23	2019	Main urban area	male	62	Initial suspicion		阳性	S	S
11	2020	luanchuan	male	72	Initial suspicion		Negative
27	2021	luanchuan	male	54	Initial suspicion	Negative	Negative
14	2019	Main urban area	male	46	Initial suspicion	Negative	Negative
6	2019	Main urban area	male	27	Initial confirmation	2+	Negative
12	2020	Main urban area	male	71	Initial confirmation	positive	阳性	S	S
42	2020	Main urban area	female	31	Initial suspicion	Negative	Negative
18	2019	Main urban area	male	31	Initial suspicion	Negative	Negative
8	2020	Main urban area	male	41	Initial suspicion	Negative	Negative
1	2021	songxian	female	58	Initial confirmation	Negative	Negative
19	2020	Main urban area	female	77	Initial confirmation	Negative	阳性	S	S
8	2020	Main urban area	female	80	Initial confirmation	positive	阳性	S	S
5	2020	yanshi	male	71	Initial suspicion	Negative	Negative
13	2020	Main urban area	male	55	Initial suspicion	Negative	阳性	S	S
5	2019	Main urban area	male	54	Reconfirmed	3+	阳性	R	R
5	2021	Main urban area	male	44	Initial suspicion	Negative	Negative
3	2019	yichuan	female	68	Initial suspicion	Negative	Negative
2	2019	yanshi	male	32	Initial confirmation	Negative	Negative
3	2019	Main urban area	male	29	Initial confirmation	Negative	Negative
4	2020	yiyang	male	32	Initial confirmation	1+	阳性	S	S
5	2021	yiyang	male	70	Initial suspicion	Negative	Negative
19	2020	yichuan	male	57	Initial suspicion		Negative
20	2020	Main urban area	male	59	Initial suspicion	Negative	Negative
11	2020	luoning	male	19	Initial confirmation	Negative	Negative
10	2019	xinan	male	52	Reconfirmed	Negative	阳性	S	S
7	2021	yiyang	male	19	Initial confirmation	1+	阳性	S	S
28	2020	songxian	male	58	Initial suspicion	Negative	Negative
8	2020	yanshi	male	49	Initial suspicion	Negative	Negative
3	2019	Main urban area	male	89	Initial suspicion		阳性	S	S
5	2020	xinan	male	55	Initial suspicion	Negative	Negative
16	2021	yichuan	male	55	Initial suspicion	Negative	Negative
20	2019	Main urban area	male	67	Initial suspicion	Negative	Negative
4	2019	Main urban area	female	24	Initial confirmation	4+	阳性	S	S
16	2020	luoning	male	48	Initial suspicion	Negative	Negative
5	2021	yichuan	male	14	Initial suspicion	Negative	Negative
14	2019	yichuan	male	64	Initial suspicion	Negative	Negative
11	2020	yichuan	female	18	Initial suspicion		Negative
3	2020	luanchuan	male	71	Initial suspicion	Negative	Negative
3	2020	yichuan	male	63	Reconfirmed	Negative	Negative
4	2020	Main urban area	female	56	Initial suspicion	Negative	Negative
2	2020	yiyang	male	66	Initial confirmation	1+	阳性	S	S
12	2020	yiyang	male	27	Initial confirmation	4+	阳性	S	S
3	2019	luoning	female	72	Initial suspicion	Negative	Negative
15	2020	Main urban area	male	85	Initial confirmation	positive	阳性	S	S
11	2019	yichuan	male	71	Initial suspicion	Negative	Negative
37	2019	Main urban area	male	81	Initial suspicion	Negative	Negative
4	2021	songxian	female	66	Initial suspicion	Negative	Negative
11	2020	luanchuan	male	52	Initial suspicion	Negative	Negative
14	2019	songxian	male	58	Initial suspicion	Negative	Negative
9	2020	luoning	female	24	Initial suspicion	Negative	Negative
1	2021	Main urban area	male	64	Initial suspicion	Negative	Negative
17	2020	luanchuan	male	52	Initial suspicion	Negative	Negative
12	2020	yichuan	female	52	Initial suspicion	Negative	Negative
8	2021	yiyang	female	31	Initial suspicion	Negative	Negative
20	2020	Main urban area	male	19	Initial suspicion	Negative	Negative
3	2021	luanchuan	male	65	Initial suspicion	Negative	Negative
2	2019	Main urban area	male	39	Initial confirmation	Negative	Negative
2	2019	songxian	male	70	Initial suspicion	Negative	Negative
9	2019	yichuan	male	79	Initial confirmation	Negative	Negative
34	2020	Main urban area	female	28	Initial suspicion	Negative	Negative
51	2020	Main urban area	male	38	Initial confirmation	Negative	阳性	S	S
5	2019	Main urban area	male	30	Initial confirmation	Negative	Negative
11	2021	ruyang	male	68	Initial suspicion	Negative	Negative
1	2020	yichuan	male		Initial suspicion	Negative	Negative
17	2020	Main urban area	male	76	Initial suspicion	Negative	Negative
24	2020	Main urban area	female	25	Initial suspicion	Negative	Negative
23	2020	Main urban area	male	15	Initial confirmation	Negative	Negative
24	2019	Main urban area	female	33	Initial suspicion	Negative	Negative
43	2020	Main urban area	male	41	Initial confirmation	Negative	Negative
16	2021	yichuan	female	41	Initial suspicion	Negative	Negative
3	2020	ruyang	male	64	Initial suspicion		Negative
4	2019	xinan	male	84	Initial suspicion	Negative	阳性	S	S
2	2020	yanshi	female	68	Initial suspicion		Negative
7	2021	yanshi	female	61	Initial confirmation	Negative	Negative
2	2020	yanshi	female	71	Initial suspicion	Negative	Negative
2	2020	ruyang	male	65	Initial suspicion	Negative	Negative
19	2020	yanshi	male	53	Initial confirmation	1+	阳性	S	S
9	2020	songxian	male	36	Initial suspicion	Negative	Negative
22	2020	yanshi	female	71	Initial suspicion	Negative	Negative
6	2021	ruyang	male	51	Initial suspicion	Negative	Negative
2	2021	ruyang	male	57	Initial suspicion	Negative	Negative
1	2020	yanshi	female	63	Initial suspicion		Negative
8	2020	yanshi	male	55	Initial suspicion		阳性	R	S
12	2020	yanshi	male	29	Initial suspicion	Negative	阳性	S	S
23	2020	yanshi	male	55	Initial suspicion		Negative
8	2021	yanshi	female	71	Initial suspicion	Negative	Negative
10	2021	ruyang	male	30	Initial confirmation	positive	阳性	S	S
12	2020	yiyang	male	81	Initial suspicion	Negative	Negative
22	2020	luoning	female	64	Initial suspicion		Negative
2	2020	luoning	male	18	Initial confirmation	Negative	阳性	S	S
7	2020	mengjin	male	57	Initial suspicion	Negative	Negative
6	2021	luanchuan	male	62	Initial suspicion	Negative	Negative
19	2020	yanshi	male	46	Initial confirmation	2+	阳性	S	S
16	2020	luoning	male	33	Initial suspicion		Negative
3	2021	luoning	female	58	Initial suspicion	Negative	Negative
8	2021	Main urban area	male	42	Initial confirmation	positive	Negative
10	2020	yanshi	male	46	Reconfirmed	1+	阳性	S	S
3	2020	luanchuan	male	76	Initial suspicion		Negative
1	2020	luanchuan	male	18	Initial suspicion		Negative
22	2020	mengjin	male	79	Initial suspicion	Negative	Negative
18	2020	mengjin	female	15	Initial suspicion	Negative	Negative
8	2019	songxian	female	75	Initial suspicion	Negative	Negative
16	2020	mengjin	female	50	Initial suspicion		Negative
6	2019	mengjin	male	63	Initial confirmation	1+	阳性	R	R
7	2020	yichuan	male	21	Initial confirmation	Negative	Negative
20	2020	luoning	male	66	Initial suspicion	Negative	Negative
10	2020	yichuan	male	48	Initial suspicion	Negative	Negative
5	2020	yichuan	female	48	Initial suspicion		Negative
15	2021	ruyang	female	54	Initial suspicion	Negative	Negative
4	2020	ruyang	male	15	Initial suspicion		Negative
19	2020	yichuan	male	25	Initial suspicion		Negative
10	2020	Main urban area	female	76	Initial suspicion	Negative	Negative
4	2019	ruyang	female	72	Initial confirmation	2+	阳性	S	S
6	2019	yichuan	female	69	Initial suspicion	Negative	Negative
6	2020	yichuan	male	30	Initial suspicion	Negative	Negative
20	2019	Main urban area	male	40	Initial suspicion	Negative	Negative
4	2021	yiyang	male	70	Initial suspicion	Negative	Negative
7	2019	Main urban area	male	27	Initial confirmation	2+	阳性	R	R
7	2019	ruyang	male	43	Initial suspicion	Negative	Negative
25	2019	Main urban area	female	24	Initial suspicion	Negative	Negative
5	2021	mengjin	female	65	Initial confirmation	Negative	阳性	S	S
2	2019	songxian	male	67	Initial suspicion	Negative	Negative
9	2020	yichuan	male	59	Initial suspicion	Negative	Negative
11	2019	Main urban area	male	72	Initial suspicion	1+	Negative
9	2021	yiyang	female	39	Initial suspicion	Negative	Negative
64	2020	Main urban area	male	27	Initial confirmation	Negative	阳性	S	S
6	2019	luanchuan	male	88	Initial suspicion	Negative	Negative
30	2021	mengjin	male	49	Initial confirmation	Negative	阳性	S	S
2	2020	Main urban area	male	37	Initial suspicion	Negative	Negative
9	2020	mengjin	female	36	Initial suspicion	Negative	Negative
6	2019	luanchuan	female	59	Initial suspicion	Negative	Negative
19	2020	yichuan	male	60	Initial suspicion	Negative	Negative
17	2019	Main urban area	female	74	Initial suspicion	Negative	Negative
14	2020	mengjin	male	24	Initial suspicion		Negative
1	2021	yiyang	male	77	Initial confirmation	Negative	Negative
26	2020	luanchuan	female	68	Initial suspicion	Negative	Negative
8	2020	yichuan	male	73	Initial suspicion	Negative	Negative
4	2019	mengjin	female	38	Initial suspicion	Negative	Negative
11	2020	luanchuan	female	47	Initial suspicion	Negative	Negative
3	2020	yanshi	male	66	Initial suspicion		Negative
15	2020	luoning	male	80	Initial suspicion	Negative	Negative
8	2019	yanshi	female	50	Initial confirmation	1+	Negative
15	2019	mengjin	male	78	Initial suspicion	Negative	Negative
8	2021	yichuan	male	52	Initial suspicion		Negative
21	2020	Main urban area	male	57	Initial suspicion	Negative	阳性	S	S
16	2019	yanshi	male	65	Initial confirmation	Negative	Negative
1	2020	songxian	female	64	Initial suspicion	Negative	Negative
5	2021	yanshi	male	71	Reconfirmed	2+	阳性	S	S
14	2020	yichuan	male	54	Initial suspicion	Negative	Negative
18	2020	luoning	female	23	Initial suspicion	Negative	Negative
2	2021	luoning	male	68	Initial suspicion	Negative	Negative
2	2020	xinan	female	51	Initial suspicion	Negative	Negative
12	2020	luoning	male	25	Initial suspicion		Negative
17	2020	yichuan	male		Initial suspicion		Negative
5	2021	songxian	male	41	Initial suspicion	Negative	Negative
5	2020	ruyang	male	51	Initial suspicion		Negative
13	2021	yiyang	female	29	Initial suspicion	Negative	Negative
7	2019	yanshi	female	50	Initial confirmation	Negative	Negative
5	2020	Main urban area	male	61	Initial suspicion	Negative	Negative
1	2021	Main urban area	female	47	Initial suspicion	Negative	阳性	S	S
6	2019	xinan	male	55	Reconfirmed	Negative	Negative
12	2021	Main urban area	female	47	Initial suspicion	Negative	Negative
9	2020	songxian	male	45	Initial suspicion	Negative	Negative
13	2020	yanshi	male	20	Initial suspicion	Negative	Negative
10	2020	yanshi	male	52	Initial suspicion		Negative
10	2021	songxian	male	50	Initial suspicion	Negative	Negative
5	2020	yanshi	male	17	Initial confirmation	Negative	Negative
26	2020	yanshi	female	66	Initial confirmation	Negative	Negative
7	2021	yanshi	female	90	Initial suspicion	Negative	阳性	S	S
7	2019	yiyang	male	50	Reconfirmed	4+	阳性	S	S
10	2020	yanshi	female	83	Initial suspicion	Negative	Negative
5	2021	yiyang	male	71	Initial suspicion	Negative	Negative
30	2020	Main urban area	female	51	Initial confirmation	positive	阳性	S	S
4	2020	luanchuan	male	48	Initial confirmation	6条	Negative
4	2021	yichuan	male	58	Initial suspicion	Negative	Negative
4	2019	luanchuan	female	56	Initial suspicion	Negative	Negative
12	2020	yichuan	female	53	Initial suspicion		Negative
20	2020	yichuan	female	64	Initial suspicion	Negative	Negative
8	2020	Main urban area	male	55	Initial confirmation	positive	阳性	S	S
1	2019	yanshi	male	80	Initial confirmation	Negative	Negative
13	2020	songxian	male	51	Initial suspicion		Negative
4	2019	yanshi	female	59	Initial confirmation	Negative	阳性	S	S
12	2020	yanshi	male	58	Initial suspicion	Negative	Negative
10	2020	luoning	male	21	Initial confirmation	4条	Negative
5	2020	yichuan	male	65	Initial suspicion	Negative	Negative
14	2020	yichuan	female	88	Initial suspicion		Negative
7	2021	Main urban area	male	65	Initial suspicion	positive	阳性	S	S
6	2020	ruyang	male	64	Initial suspicion		Negative
4	2019	yichuan	male	52	Initial suspicion	Negative	Negative
8	2020	songxian	male	26	Initial confirmation	Negative	Negative
1	2021	Main urban area	female	65	Initial suspicion	Negative	Negative
12	2019	songxian	female	54	Initial confirmation	1+	Negative
1	2020	yichuan	male	30	Initial suspicion	positive	阳性	S	R
28	2019	Main urban area	male	81	Initial suspicion	Negative	Negative
5	2019	luoning	male	62	Initial suspicion	Negative	Negative
7	2019	yichuan	male	44	Initial suspicion	Negative	Negative
32	2019	Main urban area	female	53	Initial suspicion	Negative	Negative
7	2020	yiyang	female	63	Initial suspicion	Negative	Negative
33	2020	luoning	male	49	Initial suspicion		Negative
6	2019	yichuan	male	44	Initial suspicion	Negative	Negative
6	2020	yiyang	male	51	Initial suspicion	Negative	Negative
3	2019	luoning	female	53	Reconfirmed	Negative	Negative
25	2020	yichuan	male	70	Initial suspicion		Negative
42	2020	Main urban area	male	22	Initial confirmation	Negative	Negative
6	2020	luanchuan	male	71	Initial confirmation	3条	阳性	R	S
20	2020	luoning	female	62	Initial suspicion	Negative	Negative
76	2020	Main urban area	female	79	Initial confirmation	Negative	阳性	S	S
13	2021	yichuan	female	45	Initial suspicion		Negative
2	2019	mengjin	male	57	Initial suspicion	Negative	Negative
2	2019	luanchuan	male	65	Initial suspicion	Negative	Negative
10	2020	yichuan	male	55	Initial suspicion	Negative	Negative
7	2019	luoning	male	76	Initial suspicion	Negative	Negative
13	2020	yichuan	male	54	Initial suspicion		Negative
45	2020	yichuan	male	55	Reconfirmed	Negative	Negative
10	2020	luoning	male	64	Initial suspicion		Negative
15	2020	xinan	male	70	Initial suspicion	Negative	Negative
6	2019	yanshi	female	47	Reconfirmed	Negative	Negative
2	2021	yiyang	male	54	Initial suspicion	Negative	Negative
6	2021	ruyang	male	86	Initial suspicion	Negative	Negative
3	2019	yichuan	male	27	Initial suspicion	Negative	阳性	S	S
7	2020	ruyang	male	57	Initial confirmation	positive	阳性	S	S
16	2020	songxian	female	63	Initial suspicion		Negative
15	2020	yichuan	male	71	Initial suspicion	Negative	Negative
11	2021	yichuan	male	72	Initial suspicion	Negative	Negative
10	2019	xinan	male	29	Initial suspicion	Negative	Negative
8	2020	mengjin	female	40	Initial suspicion		Negative
6	2020	xinan	male	15	Initial confirmation	Negative	Negative
4	2019	Main urban area	female	42	Initial confirmation	Negative	Negative
9	2020	luanchuan	male	41	Reconfirmed	Negative	Negative
6	2020	ruyang	female	78	Initial suspicion	Negative	Negative
13	2019	luanchuan	male	40	Initial suspicion	Negative	Negative
13	2020	xinan	male	66	Initial suspicion	Negative	Negative
44	2020	Main urban area	male	68	Initial confirmation	positive	阳性	S	R
11	2020	luoning	female	44	Initial suspicion	Negative	Negative
12	2020	yanshi	female	25	Initial suspicion	Negative	Negative
3	2019	luanchuan	male	53	Initial suspicion		Negative
1	2020	yichuan	male	47	Initial suspicion	Negative	Negative
8	2019	xinan	male	73	Initial suspicion	Negative	Negative
6	2020	ruyang	male	63	Initial suspicion	Negative	Negative
5	2021	Main urban area	male	30	Initial confirmation	positive	阳性	S	S
8	2020	yichuan	female	63	Initial suspicion		Negative
3	2019	yichuan	male	48	Initial confirmation	Negative	阳性	S	S
20	2019	ruyang	male	45	Initial suspicion	Negative	Negative
13	2021	yiyang	male	37	Initial suspicion	Negative	Negative
2	2020	yiyang	male	75	Initial suspicion	Negative	阳性	S	S
15	2020	yanshi	male	70	Initial suspicion	Negative	Negative
8	2019	yanshi	male	71	Initial suspicion	Negative	阳性	S	S
10	2020	yiyang	male	75	Reconfirmed	Negative	阳性	S	R
5	2020	mengjin	male	28	Initial suspicion		Negative
4	2019	ruyang	male	30	Initial suspicion		阳性	S	S
16	2020	ruyang	female	63	Initial suspicion		Negative
16	2020	ruyang	male	63	Initial suspicion	Negative	Negative
18	2019	Main urban area	female	90	Initial suspicion	3+	阳性	R	S
18	2021	yichuan	male	65	Initial suspicion	Negative	Negative
2	2021	ruyang	male	78	Initial suspicion	Negative	Negative
5	2019	yichuan	female	68	Initial suspicion	Negative	Negative
4	2019	yiyang	male	53	Initial suspicion	Negative	阳性	R	R
61	2021	Main urban area	male	17	Initial suspicion	Negative	Negative
8	2021	songxian	female	38	Initial suspicion	Negative	Negative
1	2019	yichuan	male	40	Initial suspicion	Negative	Negative
8	2021	ruyang	male	47	Initial suspicion	Negative	Negative
6	2019	luanchuan	female	50	Initial suspicion	Negative	Negative
4	2020	yichuan	male	51	Initial suspicion		Negative
4	2021	Main urban area	male	14	Initial suspicion	Negative	Negative
2	2020	yichuan	male	44	Initial suspicion		Negative
33	2020	yanshi	male	36	Initial suspicion	Negative	Negative
7	2020	ruyang	male	61	Initial suspicion	Negative	Negative
4	2021	yanshi	male	67	Initial suspicion	Negative	Negative
15	2019	songxian	female	18	Initial suspicion	Negative	Negative
10	2020	songxian	male	37	Initial suspicion	Negative	Negative
4	2019	yichuan	male	56	Initial confirmation	Negative	阳性	S	S
7	2020	yanshi	female	48	Initial suspicion	Negative	Negative
30	2021	luoning	female	50	Initial suspicion	Negative	Negative
6	2019	yanshi	female	35	Initial suspicion	Negative	Negative
14	2019	mengjin	male	80	Initial suspicion	Negative	Negative
10	2020	ruyang	female	55	Initial suspicion		Negative
7	2020	ruyang	male	65	Initial suspicion	Negative	Negative
8	2019	ruyang	female	58	Initial suspicion	Negative	Negative
4	2019	yichuan	female	56	Initial suspicion	Negative	Negative
12	2020	yanshi	male	24	Initial confirmation	Negative	Negative
12	2020	yichuan	male	23	Initial suspicion	Negative	Negative
36	2021	yanshi	male	32	Initial suspicion	Negative	Negative
4	2019	songxian	male	67	Initial suspicion	Negative	Negative
24	2020	yichuan	male	82	Initial suspicion	Negative	Negative
1	2020	yichuan	male	82	Initial suspicion	Negative	Negative
5	2020	mengjin	male		Initial suspicion		Negative
15	2019	ruyang	female	65	Initial suspicion	Negative	Negative
1	2019	ruyang	male	67	Initial suspicion	Negative	Negative
15	2021	luanchuan	male	91	Initial suspicion	Negative	Negative
1	2021	Main urban area	male	28	Initial suspicion		阳性	S	S
3	2020	yiyang	male	24	Initial suspicion	1+	阳性	S	S
11	2021	xinan	female	71	Initial suspicion	Negative	Negative
5	2020	xinan	male		Initial suspicion		Negative
3	2020	luoning	male	65	Initial suspicion	Negative	Negative
1	2020	Main urban area	female	52	Initial suspicion	Negative	Negative
1	2020	luanchuan	male	33	Initial suspicion	Negative	Negative
11	2019	xinan	female	56	Initial suspicion	Negative	Negative
17	2019	songxian	female	60	Initial suspicion	Negative	Negative
7	2020	luanchuan	female	57	Initial confirmation	2+	Negative
19	2020	yanshi	female	39	Initial confirmation	Negative	Negative
2	2020	luanchuan	female	57	Reconfirmed	1+	Negative
2	2021	yiyang	male	22	Initial confirmation	Negative	Negative
9	2019	xinan	male	46	Initial suspicion	Negative	Negative
12	2020	ruyang	female	19	Initial confirmation	Negative	Negative
8	2021	ruyang	female	77	Initial suspicion	Negative	Negative
12	2019	mengjin	male	60	Initial suspicion	Negative	Negative
18	2021	luanchuan	male	22	Initial suspicion	Negative	Negative
7	2021	luanchuan	female	57	Initial suspicion	Negative	Negative
3	2021	yanshi	female	24	Initial confirmation	Negative	Negative
2	2019	yiyang	male	48	Initial suspicion	Negative	阳性	S	S
3	2019	yanshi	male	63	Initial suspicion	Negative	Negative
6	2020	yichuan	female	50	Initial suspicion	Negative	Negative
20	2020	Main urban area	male	37	Initial suspicion	Negative	Negative
4	2020	yanshi	female	49	Initial suspicion		Negative
12	2020	Main urban area	male	50	Initial suspicion	Negative	阳性	R	R
7	2020	yanshi	male	61	Initial suspicion	Negative	Negative
3	2020	luoning	female	86	Initial suspicion	Negative	Negative
6	2020	mengjin	female	15	Initial suspicion		Negative
4	2021	mengjin	female	65	Initial suspicion		Negative
6	2020	Main urban area	male	23	Initial suspicion	Negative	Negative
2	2019	ruyang	female	70	Initial suspicion	Negative	Negative
33	2019	Main urban area	male	63	Initial suspicion	Negative	Negative
10	2019	yanshi	female	74	Initial confirmation	3+	阳性	S	S
6	2020	yanshi	male	53	Initial suspicion	Negative	Negative
1	2019	yiyang	female	24	Initial suspicion	Negative	Negative
3	2019	songxian	female	75	Initial suspicion	Negative	Negative
30	2020	luanchuan	female	74	Initial suspicion	Negative	Negative
39	2020	yichuan	male	35	Initial suspicion		Negative
13	2020	ruyang	female	17	Initial suspicion		Negative
6	2020	yichuan	male	45	Initial suspicion		Negative
13	2019	Main urban area	male	21	Initial suspicion	Negative	Negative
4	2019	Main urban area	male	20	Initial suspicion	3+	阳性	R	S
14	2020	yichuan	male	51	Initial suspicion	Negative	Negative
3	2019	luanchuan	female	30	Initial confirmation	positive	阳性	S	R
4	2019	Main urban area	male	29	Initial confirmation	Negative	Negative
4	2020	luanchuan	male	72	Initial suspicion		Negative
16	2020	mengjin	male	14	Initial suspicion		Negative
14	2021	xinan	male	75	Initial confirmation	Negative	Negative
15	2020	yanshi	female	60	Initial suspicion	Negative	Negative
7	2021	ruyang	female	55	Initial suspicion	Negative	Negative
3	2020	luoning	male	79	Initial confirmation	Negative	Negative
4	2021	xinan	male	74	Initial confirmation	Negative	Negative
6	2020	yanshi	male	29	Initial suspicion		Negative
9	2021	xinan	male	45	Initial confirmation	positive	阳性	R	R
9	2020	xinan	male	71	Initial suspicion	Negative	Negative
3	2020	yichuan	male	68	Initial suspicion		Negative
12	2019	mengjin	male	73	Initial suspicion	Negative	Negative
4	2019	luoning	male	47	Initial suspicion	Negative	Negative
5	2020	xinan	male	20	Initial suspicion	Negative	Negative
20	2021	Main urban area	male	87	Initial confirmation	Negative	Negative
6	2020	Main urban area	male	66	Initial confirmation	Negative	Negative
42	2020	Main urban area	male	32	Initial confirmation	positive	Negative
14	2020	luoning	female	46	Initial confirmation	Negative	Negative
9	2020	songxian	female	50	Initial suspicion	Negative	Negative
33	2020	Main urban area	male	31	Reconfirmed	positive	阳性	R	R
6	2019	luanchuan	female	70	Initial confirmation	Negative	Negative
10	2019	songxian	male	61	Initial suspicion	Negative	Negative
12	2019	mengjin	male	70	Initial suspicion	Negative	Negative
2	2021	ruyang	male	57	Initial suspicion	Negative	Negative
45	2020	luanchuan	male	58	Initial suspicion		Negative
21	2021	yichuan	male	25	Initial confirmation	3+	阳性	R	S
14	2020	yanshi	female	77	Initial suspicion	Negative	Negative
10	2019	Main urban area	male	45	Initial suspicion	实际条数	Negative
5	2020	yichuan	male	39	Initial suspicion		Negative
21	2019	xinan	male	69	Initial confirmation	Negative	阳性	S	S
12	2021	xinan	male	21	Initial confirmation	Negative	Negative
19	2020	luanchuan	male	50	Initial confirmation	6条	阳性	S	S
6	2019	songxian	male	66	Initial suspicion	Negative	Negative
15	2019	xinan	male	22	Initial suspicion	Negative	Negative
10	2021	yichuan	male	77	Initial suspicion	Negative	Negative
6	2020	luanchuan	male	61	Initial suspicion		Negative
20	2019	Main urban area	male	68	Initial suspicion	Negative	Negative
16	2019	xinan	male	53	Initial suspicion	Negative	Negative
18	2020	songxian	male	70	Initial suspicion	Negative	Negative
9	2019	mengjin	male	70	Initial suspicion	Negative	Negative
1	2020	luanchuan	male	65	Initial suspicion	Negative	Negative
12	2020	songxian	male	53	Initial suspicion	Negative	Negative
2	2019	luanchuan	male	42	Initial confirmation	positive	阳性	S	S
11	2021	Main urban area	female	34	Initial suspicion	Negative	Negative
6	2020	yiyang	male	33	Initial suspicion	Negative	Negative
17	2019	Main urban area	male	85	Initial suspicion	Negative	Negative
6	2020	mengjin	male	62	Initial suspicion	Negative	Negative
20	2019	Main urban area	female	62	Initial suspicion	Negative	Negative
7	2020	luanchuan	female	74	Initial suspicion	Negative	Negative
32	2020	songxian	male	46	Initial confirmation	1+	阳性	S	S
1	2020	yiyang	male	56	Initial suspicion	Negative	Negative
17	2021	mengjin	male	90	Initial suspicion	Negative	Negative
8	2021	mengjin	female	32	Initial suspicion	Negative	Negative
18	2019	songxian	male	51	Initial suspicion	Negative	阳性	S	S
3	2020	yichuan	male	42	Initial suspicion	Negative	Negative
7	2020	luanchuan	male	49	Initial suspicion	Negative	Negative
13	2019	Main urban area	female	54	Initial suspicion	Negative	Negative
10	2019	xinan	male	61	Initial suspicion	Negative	阳性	S	R
9	2020	mengjin	male	44	Initial suspicion		Negative
7	2019	xinan	male	68	Reconfirmed	Negative	Negative
4	2019	ruyang	female	51	Initial suspicion	Negative	Negative
5	2021	xinan	male	47	Initial suspicion	Negative	Negative
6	2020	yanshi	male	26	Initial suspicion	Negative	Negative
10	2019	Main urban area	male	72	Initial suspicion	Negative	Negative
7	2021	luanchuan	male	19	Initial confirmation	1+	阳性	S	S
12	2021	songxian	male	49	Initial suspicion	Negative	Negative
4	2020	yanshi	male	81	Initial suspicion		Negative
27	2021	Main urban area	female	25	Initial confirmation	Negative	阳性	S	S
19	2020	yichuan	male	70	Initial suspicion		Negative
3	2019	yichuan	male	67	Initial suspicion	Negative	Negative
3	2020	mengjin	female	44	Initial suspicion		Negative
16	2021	mengjin	male	48	Initial confirmation	2+	阳性	R	R
13	2021	songxian	male	52	Initial suspicion	Negative	Negative
7	2019	luanchuan	male	56	Initial confirmation	2+	阳性	S	S
8	2019	songxian	male	58	Initial suspicion	Negative	Negative
4	2020	mengjin	female	30	Initial suspicion	Negative	Negative
21	2020	ruyang	male	26	Initial suspicion		Negative
4	2021	yiyang	male	40	Initial confirmation	1+	Negative
13	2020	Main urban area	male	44	Initial suspicion	Negative	Negative
3	2020	Main urban area	female	49	Initial suspicion	Negative	Negative
3	2021	yiyang	male	40	Reconfirmed	Negative	Negative
21	2019	Main urban area	male	55	Initial suspicion	Negative	Negative
9	2019	mengjin	male	40	Initial suspicion	Negative	Negative
4	2020	mengjin	male	59	Initial confirmation	2+	阳性	S	S
12	2020	mengjin	male	57	Initial suspicion		Negative
11	2020	songxian	male	44	Initial suspicion	Negative	阳性	R	S
1	2020	luanchuan	male	51	Initial suspicion	Negative	Negative
2	2020	ruyang	female	78	Initial suspicion		Negative
5	2020	mengjin	female	38	Initial suspicion	Negative	Negative
25	2019	Main urban area	male	18	Initial suspicion	Negative	Negative
2	2020	mengjin	female	69	Initial suspicion		Negative
10	2021	xinan	female	66	Initial suspicion	Negative	Negative
10	2020	yiyang	female	34	Initial suspicion	Negative	Negative
8	2020	luoning	female	32	Initial confirmation	Negative	Negative
8	2020	yanshi	female	62	Initial suspicion	Negative	Negative
10	2020	luoning	male	74	Initial suspicion	Negative	Negative
10	2021	ruyang	female	28	Initial confirmation	Negative	阳性	S	S
12	2021	yiyang	male	18	Initial suspicion	Negative	Negative
18	2020	Main urban area	male	66	Initial suspicion	Negative	Negative
5	2019	luanchuan	male	21	Initial suspicion	Negative	Negative
6	2019	yichuan	male	1	Initial confirmation	Negative	阳性	S	S
15	2019	xinan	male	68	Initial suspicion	Negative	Negative
6	2021	yiyang	female	73	Initial suspicion	Negative	Negative
16	2021	ruyang	female	61	Initial suspicion		Negative
37	2020	songxian	male	89	Initial suspicion		Negative
1	2021	yiyang	male	58	Initial confirmation	4+	阳性	S	S
3	2020	xinan	male	43	Initial suspicion	Negative	Negative
20	2019	Main urban area	female	57	Initial suspicion	Negative	Negative
2	2021	xinan	female	48	Initial suspicion	Negative	Negative
8	2019	songxian	female	16	Initial confirmation	1+	阳性	S	S
6	2021	yanshi	female	74	Initial suspicion	Negative	Negative
16	2020	songxian	female	16	Reconfirmed	positive	阳性	S	S
11	2021	yiyang	female	68	Initial suspicion	Negative	Negative
53	2020	Main urban area	male	78	Initial confirmation	Negative	Negative
4	2021	yiyang	female	58	Initial suspicion	Negative	Negative
25	2019	Main urban area	male	52	Initial suspicion	Negative	Negative
27	2021	mengjin	female	46	Initial confirmation	Negative	阳性	S	S
6	2020	yanshi	female	26	Initial confirmation	Negative	Negative
28	2019	Main urban area	female	7岁5月	Initial suspicion	Negative	Negative
21	2020	Main urban area	male	30	Initial suspicion		阳性	S	S
4	2020	ruyang	male	58	Initial confirmation	Negative	Negative
38	2020	songxian	male	67	Reconfirmed	2+	阳性	S	S
14	2019	luanchuan	male	53	Initial suspicion	Negative	Negative
15	2019	Main urban area	male	16	Initial suspicion	Negative	Negative
20	2021	Main urban area	male	53	Initial suspicion	Negative	Negative
3	2020	yiyang	male	50	Initial suspicion	Negative	Negative
19	2019	songxian	male	42	Initial suspicion	Negative	Negative
2	2021	Main urban area	male	79	Initial suspicion		阳性	S	S
16	2020	mengjin	male	57	Initial confirmation	1+	Negative
2	2020	ruyang	female	44	Initial suspicion	Negative	Negative
3	2019	ruyang	male	52	Initial suspicion	Negative	Negative
11	2020	Main urban area	male	57	Initial suspicion	Negative	Negative
3	2020	luoning	female	27	Initial suspicion	Negative	Negative
8	2019	mengjin	male	44	Initial suspicion	Negative	Negative
10	2020	Main urban area	male	63	Initial confirmation	positive	阳性	S	S
51	2020	mengjin	male	49	Initial suspicion	Negative	Negative
38	2020	songxian	male	51	Initial suspicion		Negative
13	2021	Main urban area	male	54	Initial suspicion	Negative	Negative
7	2021	songxian	female	78	Initial suspicion	Negative	Negative
1	2020	mengjin	female	66	Initial suspicion		Negative
9	2020	mengjin	female	70	Initial suspicion	Negative	Negative
4	2020	mengjin	female	57	Initial suspicion	Negative	阳性	S	S
3	2020	luanchuan	male	53	Initial suspicion		Negative
4	2021	luanchuan	male	38	Initial suspicion	Negative	Negative
10	2020	Main urban area	male	19	Initial suspicion	Negative	Negative
9	2019	yichuan	male	58	Initial suspicion	Negative	Negative
9	2020	luanchuan	male	56	Initial suspicion	Negative	Negative
42	2020	luanchuan	male	57	Initial suspicion		Negative
4	2020	Main urban area	male	51	Initial suspicion	3+	阳性	S	S
2	2020	xinan	female	40	Initial suspicion	Negative	Negative
22	2019	songxian	male	42	Initial suspicion	Negative	Negative
11	2019	mengjin	female	27	Initial suspicion	Negative	Negative
15	2020	Main urban area	male	51	Initial suspicion	Negative	Negative
2	2020	xinan	male	41	Initial suspicion	Negative	Negative
47	2020	Main urban area	female	31	Initial suspicion	Negative	Negative
2	2020	mengjin	female	30	Initial suspicion	Negative	Negative
9	2020	yichuan	male	17	Initial suspicion		Negative
5	2019	luanchuan	male	60	Initial suspicion	Negative	Negative
12	2021	yichuan	male	32	Initial suspicion	Negative	Negative
23	2019	Main urban area	male	65	Initial suspicion	Negative	Negative
21	2019	xinan	female	45	Initial suspicion	Negative	Negative
27	2020	songxian	male	72	Initial suspicion	Negative	Negative
5	2020	Main urban area	male	69	Initial suspicion		阳性	S	S
4	2021	Main urban area	male	73	Initial confirmation	positive	Negative
5	2020	Main urban area	male	49	Initial confirmation	1+	阳性	S	S
5	2020	songxian	male	32	Initial confirmation	Negative	Negative
7	2019	xinan	male	63	Initial confirmation	Negative	阳性	S	S
20	2020	xinan	male	62	Initial suspicion		Negative
15	2020	xinan	male	38	Initial suspicion	Negative	Negative
1	2019	xinan	male	48	Initial confirmation	positive	阳性	S	S
7	2020	songxian	female	42	Initial suspicion	Negative	Negative
6	2020	mengjin	female	18	Initial suspicion	Negative	Negative
4	2021	yichuan	male	20	Initial suspicion	positive	阳性	S	S
2	2020	songxian	male	27	Initial suspicion	Negative	Negative
15	2020	yiyang	female	44	Initial suspicion		阳性	S	S
6	2020	mengjin	female	32	Initial suspicion	Negative	Negative
14	2021	yichuan	male	68	Initial suspicion		Negative
3	2021	xinan	male	59	Initial confirmation	Negative	Negative
8	2020	xinan	male	51	Initial suspicion	Negative	Negative
4	2020	luanchuan	female	74	Initial suspicion	Negative	阳性	S	S
19	2019	mengjin	female	70	Initial suspicion	Negative	Negative
7	2020	xinan	female	78	Initial suspicion	Negative	Negative
2	2019	mengjin	female	59	Initial suspicion	Negative	Negative
7	2020	ruyang	male		Initial suspicion	Negative	Negative
3	2020	yiyang	male	41	Initial suspicion		Negative
5	2021	xinan	male	76	Initial suspicion	Negative	Negative
18	2021	yichuan	male	53	Initial suspicion		Negative
7	2020	ruyang	male	47	Initial suspicion		Negative
11	2020	mengjin	female	57	Initial confirmation	Negative	Negative
4	2020	yichuan	male	16	Initial suspicion	Negative	Negative
2	2019	xinan	male	27	Initial suspicion	Negative	Negative
5	2020	yichuan	female	21	Initial suspicion	Negative	Negative
5	2021	songxian	female	8	Initial suspicion	Negative	Negative
11	2019	mengjin	female	41	Initial suspicion	Negative	Negative
14	2019	yiyang	female	18	Reconfirmed	Negative	Negative
30	2019	Main urban area	female	42	Initial confirmation	1+	阳性	S	S
8	2019	yichuan	female	34	Initial suspicion	Negative	阳性	S	S
8	2020	xinan	male	52	Initial suspicion	Negative	Negative
13	2020	yichuan	male	65	Initial suspicion	Negative	Negative
8	2020	mengjin	male	7	Initial suspicion		Negative
29	2019	Main urban area	female	3	Initial suspicion	Negative	Negative
20	2021	Main urban area	male	17	Initial confirmation	Negative	Negative
31	2021	yichuan	male		Initial suspicion		Negative
16	2020	mengjin	female	49	Initial suspicion	Negative	Negative
14	2020	mengjin	male	57	Initial suspicion	Negative	Negative
2	2021	luanchuan	male	48	Initial confirmation	Negative	Negative
9	2020	luoning	male	59	Initial confirmation	Negative	阳性	S	S
4	2020	Main urban area	male	56	Initial confirmation	Negative	Negative
6	2019	luanchuan	male	47	Reconfirmed	1+	阳性	S	S
14	2020	yichuan	male	17	Initial suspicion		Negative
64	2020	Main urban area	male	67	Initial confirmation	Negative	Negative
3	2019	Main urban area	male	45	Initial confirmation	Negative	Negative
20	2019	Main urban area	female	37	Initial suspicion	Negative	Negative
17	2021	mengjin	male	90	Initial suspicion	Negative	Negative
10	2020	xinan	female	66	Initial suspicion	Negative	Negative
4	2021	yichuan	male	62	Initial suspicion		Negative
15	2019	mengjin	male	30	Initial suspicion	Negative	Negative
1	2020	xinan	female	30	Initial suspicion		Negative
9	2020	mengjin	female	61	Initial suspicion		Negative
17	2020	xinan	male	29	Initial suspicion		Negative
2	2021	xinan	male	71	Initial confirmation	Negative	阳性	S	S
6	2020	luanchuan	male	59	Initial suspicion	Negative	阳性	S	S
56	2020	Main urban area	male	39	Initial suspicion	Negative	Negative
24	2020	Main urban area	male	19	Initial confirmation	Negative	Negative
2	2020	songxian	male	40	Initial suspicion	Negative	Negative
31	2020	Main urban area	male	78	Initial confirmation	Negative	Negative
16	2019	songxian	male	25	Initial suspicion	Negative	Negative
9	2020	yiyang	female	86	Initial suspicion		Negative
7	2020	yiyang	male	68	Initial confirmation	4+	阳性	S	S
10	2021	yiyang	male	35	Initial suspicion	Negative	Negative
10	2021	xinan	male	72	Initial suspicion	Negative	Negative
3	2019	yichuan	male	50	Initial suspicion	Negative	Negative
1	2019	yiyang	male	78	Initial suspicion	Negative	Negative
8	2020	Main urban area	male	55	Initial suspicion	positive	阳性	S	S
3	2020	songxian	male	43	Reconfirmed	2+	阳性	R	R
7	2020	ruyang	male	40	Initial confirmation	positive	阳性	S	S
12	2020	luoning	male	40	Initial suspicion		Negative
2	2020	mengjin	male	23	Initial suspicion	Negative	Negative
7	2020	Main urban area	male	55	Reconfirmed	positive	Negative
3	2019	yichuan	female	69	Initial suspicion	Negative	Negative
14	2020	luoning	male	65	Initial suspicion		Negative
11	2020	songxian	male	57	Initial suspicion		Negative
9	2020	luoning	male	32	Initial suspicion	Negative	Negative
6	2020	luoning	male	39	Initial suspicion	Negative	Negative
26	2020	yichuan	male	41	Initial suspicion		Negative
3	2019	songxian	male	20	Initial suspicion	Negative	Negative
10	2021	xinan	female	58	Initial confirmation	Negative	Negative
3	2020	yichuan	male		Initial suspicion	Negative	Negative
12	2021	songxian	female	74	Initial suspicion	Negative	Negative
5	2020	luoning	male	20	Initial confirmation	Negative	Negative
11	2020	Main urban area	male	53	Initial suspicion	Negative	Negative
13	2019	luoning	female	66	Initial suspicion	Negative	Negative
13	2020	luanchuan	female	50	Reconfirmed	Negative	Negative
10	2021	luanchuan	male	83	Initial suspicion	Negative	阳性	S	S
14	2020	luoning	male	19	Initial confirmation	Negative	Negative
9	2019	Main urban area	male	60	Initial confirmation	3+	阳性	S	S
9	2019	Main urban area	male	61	Initial suspicion	positive	阳性	S	S
9	2020	yiyang	male	67	Initial suspicion	Negative	Negative
27	2020	yichuan	male	42	Initial suspicion		Negative
11	2020	yanshi	female	34	Initial suspicion	Negative	Negative
2	2020	luoning	female	74	Initial suspicion	Negative	Negative
30	2020	Main urban area	male	54	Initial suspicion	Negative	Negative
10	2021	songxian	male	50	Initial suspicion	Negative	Negative
5	2020	luoning	male	31	Initial confirmation	positive	阳性	S	S
10	2021	luoning	male	67	Initial suspicion	Negative	Negative
9	2020	luoning	male	72	Initial suspicion	Negative	Negative
5	2020	songxian	male	80	Initial suspicion	Negative	Negative
10	2019	yanshi	female	51	Initial confirmation	1+	阳性	S	S
12	2021	luoning	female	59	Initial suspicion	Negative	Negative
8	2019	luanchuan	male	41	Initial suspicion	Negative	Negative
14	2021	luanchuan	male	50	Initial suspicion	Negative	Negative
4	2020	ruyang	male	73	Initial suspicion	Negative	Negative
6	2021	luoning	female	35	Initial suspicion	Negative	Negative
1	2020	luanchuan	male	46	Initial confirmation	4+	阳性	S	S
1	2020	luoning	female	68	Initial suspicion	Negative	阳性	R	S
1	2020	mengjin	male	66	Initial suspicion	Negative	Negative
27	2021	mengjin	male	67	Initial suspicion		Negative
5	2020	yichuan	male	17	Initial suspicion		Negative
1	2020	yichuan	male	17	Initial suspicion		Negative
16	2021	luanchuan	female	71	Initial suspicion	Negative	Negative
26	2019	Main urban area	female	41	Initial suspicion	Negative	Negative
7	2019	yichuan	male	19	Initial suspicion	Negative	Negative
5	2020	songxian	male	67	Initial suspicion	Negative	阳性	S	S
2	2020	yichuan	female	48	Initial suspicion	Negative	Negative
6	2020	yichuan	male	50	Initial suspicion	Negative	Negative
9	2021	yichuan	male	56	Initial suspicion	Negative	Negative
29	2020	Main urban area	male	29	Initial suspicion	Negative	Negative
27	2019	Main urban area	male	65	Initial suspicion	Negative	Negative
10	2020	ruyang	male	85	Initial suspicion		Negative
3	2020	ruyang	male	24	Initial suspicion		Negative
19	2020	ruyang	female	54	Initial suspicion		Negative
4	2020	luoning	male	57	Reconfirmed	Negative	Negative
4	2021	ruyang	female	54	Reconfirmed	Negative	Negative
16	2021	yanshi	male	58	Initial suspicion		Negative
13	2020	luoning	female	17	Initial confirmation	Negative	Negative
21	2019	Main urban area	male	19	Initial suspicion	Negative	Negative
34	2020	luoning	male	53	Initial confirmation	1+	阳性	S	R
29	2020	luoning	male	36	Initial confirmation	2+	阳性	S	S
8	2019	luoning	male	53	Reconfirmed	positive	阳性	S	S
18	2021	yichuan	male	58	Initial suspicion	Negative	Negative
19	2021	yichuan	male	34	Initial confirmation	1+	阳性	S	S
9	2021	mengjin	female	50	Initial suspicion	Negative	Negative
21	2020	luanchuan	male	52	Initial suspicion	Negative	Negative
33	2020	mengjin	male	45	Initial suspicion	Negative	Negative
14	2020	luanchuan	male	41	Initial suspicion	Negative	Negative
6	2020	mengjin	male		Initial suspicion		Negative
2	2020	yichuan	male	56	Initial confirmation	5条	Negative
34	2020	Main urban area	female	57	Initial confirmation	Negative	Negative
1	2020	Main urban area	female	68	Initial confirmation	positive	阳性	S	S
5	2020	luoning	male	78	Initial suspicion	Negative	Negative
11	2019	yichuan	male	19	Initial suspicion		Negative
4	2020	Main urban area	female	68	Reconfirmed	positive	阳性	R	R
31	2021	yichuan	male		Initial suspicion		Negative
1	2019	songxian	female	25	Initial confirmation	positive	阳性	S	S
6	2019	yichuan	male	31	Initial suspicion	Negative	Negative
3	2020	luoning	male	73	Initial suspicion	Negative	Negative
14	2020	luoning	female	48	Initial suspicion		Negative
3	2020	yanshi	male	18	Initial suspicion		Negative
13	2019	songxian	male	28	Initial suspicion	Negative	Negative
4	2020	luoning	male	24	Initial suspicion	Negative	Negative
6	2020	xinan	male	80	Initial suspicion	Negative	阳性	S	S
5	2019	songxian	female	65	Initial suspicion	Negative	Negative
27	2021	Main urban area	male	55	Initial suspicion	Negative	Negative
8	2021	ruyang	male	69	Initial suspicion	Negative	Negative
8	2019	xinan	male	85	Initial suspicion	Negative	Negative
15	2020	Main urban area	female		Initial suspicion	Negative	Negative
3	2020	luoning	male	76	Initial suspicion	Negative	Negative
16	2021	xinan	female	66	Initial suspicion	Negative	Negative
19	2020	yanshi	male	30	Initial suspicion		Negative
39	2020	Main urban area	male	60	Initial suspicion	Negative	Negative
3	2019	yichuan	female	44	Initial suspicion	Negative	Negative
7	2020	yanshi	female	30	Initial suspicion	Negative	Negative
2	2020	yiyang	male	57	Initial suspicion	Negative	Negative
4	2019	yiyang	male	35	Initial suspicion	Negative	Negative
1	2019	yiyang	male	76	Initial suspicion	Negative	Negative
5	2020	luanchuan	male	53	Initial suspicion	Negative	Negative
3	2020	yiyang	female	56	Initial suspicion	Negative	Negative
3	2020	yiyang	male	70	Initial suspicion	Negative	Negative
8	2019	yiyang	male	82	Initial suspicion	Negative	Negative
3	2020	yanshi	male	51	Initial confirmation	3+	阳性	S	S
1	2019	songxian	male	37	Initial suspicion	Negative	Negative
29	2020	Main urban area	female	50	Initial confirmation	Negative	Negative
3	2020	yiyang	male	68	Initial suspicion		Negative
2	2020	yiyang	male	40	Initial suspicion	Negative	Negative
1	2021	yiyang	female	28	Initial suspicion	Negative	Negative
4	2021	luoning	female	65	Initial suspicion	Negative	Negative
25	2021	Main urban area	male	67	Initial suspicion	Negative	Negative
8	2020	mengjin	male	80	Initial suspicion	Negative	Negative
6	2020	luanchuan	male	49	Initial suspicion	Negative	Negative
4	2020	Main urban area	male	57	Initial suspicion	Negative	Negative
8	2020	xinan	male	69	Reconfirmed	Negative	Negative
7	2019	ruyang	male	49	Initial suspicion	Negative	Negative
13	2019	Main urban area	male	29	Initial suspicion	Negative	Negative
13	2020	Main urban area	male	23	Initial suspicion	Negative	Negative
35	2020	Main urban area	male	76	Initial confirmation	Negative	阳性	S	S
2	2020	luanchuan	female	79	Initial suspicion	Negative	Negative
4	2020	xinan	female	64	Initial suspicion	Negative	Negative
2	2020	yanshi	male	14	Initial suspicion	Negative	Negative
22	2019	luoning	female	55	Initial suspicion	Negative	Negative
2	2019	yanshi	female	51	Initial confirmation	Negative	Negative
10	2021	luanchuan	male	51	Initial confirmation	Negative	Negative
10	2019	yiyang	male	18	Initial suspicion	Negative	Negative
4	2021	mengjin	male	54	Initial confirmation	Negative	Negative
1	2019	xinan	male	79	Initial suspicion	Negative	Negative
2	2020	xinan	male	83	Initial suspicion	Negative	Negative
3	2019	yichuan	male	45	Initial confirmation	2+	阳性	S	S
21	2020	songxian	male	62	Initial suspicion	Negative	Negative
8	2019	luoning	female	62	Initial suspicion	Negative	Negative
2	2020	ruyang	male	50	Initial suspicion	Negative	Negative
2	2021	luanchuan	male	65	Initial confirmation	Negative	Negative
12	2019	luanchuan	male	81	Initial suspicion	Negative	阳性	S	S
1	2021	mengjin	female	65	Initial suspicion		Negative
6	2020	xinan	male	81	Initial suspicion	Negative	Negative
18	2019	mengjin	female	47	Initial suspicion	Negative	Negative
12	2020	yiyang	male	68	Initial suspicion	Negative	阳性	S	S
17	2021	yanshi	male	53	Initial confirmation	2+	阳性	R	S
11	2021	luanchuan	male	29	Initial confirmation	Negative	Negative
12	2020	mengjin	male	24	Initial suspicion		Negative
10	2020	mengjin	male	61	Initial suspicion	Negative	Negative
16	2020	mengjin	male	61	Initial suspicion	Negative	Negative
9	2020	yanshi	male	70	Initial confirmation	实际条数	Negative
2	2020	mengjin	male	49	Initial suspicion	Negative	Negative
45	2020	Main urban area	male	55	Initial confirmation	Negative	阳性	S	S
4	2020	mengjin	female	15	Initial suspicion		Negative
3	2020	ruyang	male	37	Initial suspicion		Negative
11	2020	mengjin	female	17	Initial suspicion		Negative
11	2020	mengjin	male	50	Initial suspicion	Negative	Negative
25	2019	songxian	male	48	Initial suspicion	Negative	Negative
10	2020	xinan	male	82	Initial suspicion	Negative	Negative
28	2019	Main urban area	female	10岁2月	Initial suspicion	Negative	Negative
6	2019	Main urban area	female	71	Reconfirmed	Negative	Negative
2	2020	xinan	male	70	Initial suspicion		Negative
13	2021	songxian	female	21	Initial confirmation	Negative	Negative
3	2019	songxian	male	65	Initial suspicion	Negative	阳性	S	S
5	2021	luoning	male	69	Initial suspicion	Negative	Negative
2	2019	luanchuan	male	53	Initial confirmation	Negative	Negative
3	2020	yiyang	female	50	Initial confirmation	3+	阳性	R	S
8	2021	yiyang	female	50	Reconfirmed	Negative	Negative
8	2019	xinan	male	62	Initial suspicion	Negative	Negative
5	2020	yiyang	female	50	Reconfirmed	Negative	Negative
17	2020	mengjin	male	73	Initial suspicion	Negative	Negative
1	2020	luoning	male	54	Initial confirmation	Negative	Negative
6	2021	xinan	male	32	Initial suspicion	Negative	Negative
8	2020	Main urban area	male	29	Initial confirmation	Negative	Negative
9	2021	xinan	male	67	Initial confirmation	Negative	Negative
12	2019	luanchuan	male	64	Initial confirmation	Negative	Negative
9	2021	mengjin	male	30	Initial suspicion	Negative	Negative
13	2021	luoning	male	58	Initial suspicion	Negative	Negative
8	2019	yichuan	female	45	Initial suspicion	Negative	Negative
32	2020	luoning	male	47	Initial suspicion		Negative
19	2020	luanchuan	male	47	Initial suspicion		Negative
40	2019	Main urban area	male	51	Initial suspicion		阳性	R	R
16	2021	luoning	male	66	Initial suspicion	Negative	Negative
2	2020	luoning	male	44	Initial suspicion	Negative	Negative
6	2020	luoning	male	65	Initial suspicion	Negative	Negative
28	2019	Main urban area	male	56	Initial suspicion	Negative	Negative
3	2020	luoning	male	46	Initial suspicion	Negative	Negative
9	2021	xinan	female	50	Initial suspicion	Negative	Negative
8	2020	luoning	female	79	Initial suspicion	Negative	Negative
1	2019	luoning	male	16	Initial suspicion	Negative	Negative
4	2020	yichuan	female	73	Initial suspicion	Negative	Negative
8	2020	luoning	male	19	Initial confirmation	Negative	阳性	S	S
22	2019	Main urban area	female	57	Initial suspicion	Negative	Negative
6	2020	luoning	male	62	Initial suspicion	Negative	Negative
25	2020	luoning	male	16	Initial suspicion	Negative	Negative
3	2020	luoning	female	71	Initial suspicion		Negative
37	2020	Main urban area	male	57	Initial suspicion	Negative	Negative
11	2020	yichuan	male	35	Initial suspicion	Negative	Negative
3	2020	yanshi	male	71	Initial suspicion	Negative	Negative
23	2020	Main urban area	male	60	Initial suspicion		阳性	S	S
2	2020	Main urban area	male	68	Initial suspicion	Negative	Negative
8	2019	Main urban area	male	68	Initial confirmation	Negative	Negative
13	2019	songxian	male	74	Initial suspicion	Negative	阳性	S	S
2	2020	yanshi	female	63	Initial suspicion	Negative	Negative
4	2020	yichuan	male		Initial suspicion	Negative	Negative
6	2021	xinan	male	54	Initial confirmation	Negative	Negative
15	2020	luoning	male	50	Initial suspicion	Negative	Negative
26	2020	Main urban area	male	36	Initial suspicion	positive	阳性	S	S
3	2021	xinan	male	67	Initial confirmation	1+	阳性	S	S
22	2020	luoning	female	48	Initial suspicion	Negative	Negative
12	2020	luoning	female	62	Initial suspicion	Negative	Negative
30	2020	songxian	female	48	Initial suspicion		Negative
4	2019	xinan	male	66	Initial suspicion	Negative	Negative
11	2021	xinan	male	58	Initial suspicion	Negative	Negative
5	2020	yichuan	female	62	Initial suspicion		Negative
9	2020	luanchuan	male	41	Initial suspicion	Negative	Negative
15	2021	luoning	male	34	Initial suspicion	Negative	Negative
14	2020	xinan	male	42	Initial confirmation	2+	Negative
4	2019	yichuan	female	29	Initial suspicion	Negative	Negative
9	2021	songxian	male	34	Initial suspicion	Negative	Negative
12	2020	yichuan	female	57	Initial suspicion	Negative	Negative
30	2019	Main urban area	male	17	Initial suspicion	Negative	Negative
1	2020	yichuan	male		Initial suspicion	Negative	Negative
9	2020	xinan	female	74	Initial suspicion	Negative	Negative
8	2020	songxian	female	57	Initial suspicion		Negative
4	2019	xinan	male	54	Initial suspicion	Negative	Negative
6	2019	xinan	male	71	Initial suspicion	Negative	Negative
5	2019	xinan	male	43	Initial suspicion	Negative	Negative
9	2019	songxian	male	45	Initial suspicion	Negative	Negative
23	2021	Main urban area	male	44	Initial confirmation	positive	阳性	S	S
22	2019	songxian	male	59	Initial suspicion	Negative	Negative
9	2019	yiyang	male	17	Reconfirmed	Negative	阳性	S	S
3	2020	yanshi	male	51	Initial suspicion		Negative
2	2020	luoning	male	46	Initial suspicion	Negative	Negative
7	2019	songxian	female	29	Initial suspicion	Negative	Negative
15	2020	Main urban area	male	58	Initial suspicion		阳性	R	R
7	2019	xinan	male	49	Reconfirmed	Negative	Negative
10	2020	songxian	female	23	Initial suspicion	Negative	Negative
30	2020	mengjin	male	17	Initial suspicion	Negative	Negative
26	2020	Main urban area	male	22	Initial confirmation	Negative	Negative
15	2020	xinan	male	18	Initial confirmation	Negative	Negative
45	2019	Main urban area	male	22	Initial suspicion	positive	阳性	S	S
18	2019	yanshi	male	35	Initial confirmation	1+	Negative
13	2020	xinan	female	22	Initial confirmation	2+	阳性	S	S
6	2020	songxian	male	31	Initial confirmation	Negative	Negative
5	2020	Main urban area	female	18	Initial suspicion	Negative	Negative
7	2020	luanchuan	male	47	Initial suspicion	Negative	Negative
3	2021	yichuan	male	56	Initial suspicion	Negative	Negative
7	2019	xinan	male	56	Initial suspicion	Negative	Negative
3	2020	songxian	male	54	Initial suspicion	Negative	Negative
9	2021	xinan	male	66	Reconfirmed	Negative	Negative
4	2020	songxian	female	64	Initial suspicion		Negative
6	2019	songxian	female	53	Initial suspicion	Negative	Negative
7	2020	songxian	male	61	Initial suspicion		Negative
19	2020	songxian	male	66	Initial suspicion	Negative	Negative
13	2021	xinan	male	53	Initial suspicion	Negative	Negative
26	2020	mengjin	female	17	Initial suspicion	Negative	Negative
1	2020	luanchuan	male	53	Initial suspicion		Negative
2	2020	xinan	male	72	Initial suspicion	Negative	阳性	S	S
8	2020	songxian	male	72	Initial suspicion		Negative
2	2019	songxian	female	56	Initial suspicion	Negative	Negative
11	2019	yanshi	male	77	Initial suspicion	Negative	Negative
8	2019	songxian	male	17	Initial suspicion	Negative	Negative
14	2019	yanshi	male	38	Reconfirmed	Negative	Negative
2	2020	xinan	male	25	Initial confirmation	1+	阳性	S	S
10	2019	xinan	male	82	Initial suspicion	Negative	Negative
5	2021	luoning	female	58	Initial suspicion	Negative	Negative
15	2020	ruyang	female		Initial suspicion		Negative
9	2021	ruyang	male	57	Initial suspicion	Negative	Negative
9	2019	Main urban area	male	44	Initial suspicion	实际条数	Negative
10	2021	xinan	male	46	Reconfirmed	Negative	Negative
8	2020	ruyang	male	67	Initial suspicion	Negative	Negative
17	2019	Main urban area	male	40	Initial suspicion	Negative	Negative
26	2020	Main urban area	male	37	Initial suspicion	Negative	Negative
13	2019	songxian	male	64	Initial suspicion	Negative	阳性	S	S
13	2019	Main urban area	male	64	Initial confirmation	2+	阳性	S	S
3	2020	songxian	female	63	Initial suspicion		Negative
6	2020	ruyang	male	64	Initial suspicion		Negative
13	2021	yanshi	male	56	Initial suspicion	Negative	Negative
12	2021	ruyang	male	63	Initial suspicion	Negative	Negative
6	2020	yichuan	male	27	Initial suspicion	Negative	Negative
3	2019	luanchuan	male	70	Initial confirmation	1+	Negative
29	2020	Main urban area	female	35	Initial suspicion	Negative	Negative
10	2021	yichuan	male	56	Initial suspicion	Negative	Negative
1	2019	yanshi	male	15	Initial confirmation	Negative	Negative
4	2020	yiyang	male	32	Initial confirmation	Negative	Negative
65	2021	Main urban area	female	73	Initial confirmation	positive	阳性	S	R	S	S	S
33	2021	mengjin	male	40	Initial suspicion		Negative
17	2020	xinan	female	56	Initial suspicion	Negative	Negative
11	2020	ruyang	male	59	Initial confirmation	Negative	Negative
4	2020	Main urban area	male	36	Initial suspicion	Negative	Negative
10	2020	ruyang	female	71	Initial suspicion		Negative
7	2020	yichuan	male		Initial suspicion	Negative	Negative
3	2021	yiyang	male	73	Initial suspicion	Negative	Negative
8	2020	songxian	male	64	Initial suspicion		Negative
2	2019	yiyang	male	67	Initial suspicion	Negative	Negative
66	2020	Main urban area	male	76	Initial confirmation	Negative	Negative
9	2019	xinan	male	52	Initial suspicion	Negative	Negative
12	2020	yanshi	male	63	Initial suspicion		Negative
7	2020	songxian	female	51	Initial suspicion		Negative
1	2019	yanshi	male	41	Initial suspicion	Negative	Negative
8	2020	ruyang	female	35	Initial suspicion	Negative	Negative
9	2019	yanshi	male	49	Reconfirmed	Negative	Negative
3	2020	songxian	female	46	Initial suspicion	Negative	Negative
13	2020	songxian	female	46	Initial suspicion		Negative
3	2019	luanchuan	male	58	Initial suspicion	Negative	Negative
8	2020	Main urban area	male	7	Initial suspicion	Negative	Negative
1	2019	yanshi	male	49	Initial confirmation	1+	阳性	S	S
6	2020	yiyang	male	83	Initial suspicion	Negative	阳性	S	S
17	2020	yanshi	female	27	Initial suspicion		Negative
10	2020	yanshi	male	66	Initial suspicion	Negative	Negative
5	2020	yanshi	male	68	Initial suspicion	Negative	Negative
11	2021	yanshi	male	65	Initial suspicion	Negative	Negative
41	2020	Main urban area	female	77	Initial confirmation	Negative	Negative
4	2020	mengjin	male	59	Initial confirmation	1+	阳性	R	R
2	2020	yiyang	male	70	Initial suspicion	Negative	Negative
5	2020	ruyang	male	67	Initial suspicion	Negative	Negative
17	2021	yanshi	male	52	Initial confirmation	1+	阳性	S	S
13	2020	yanshi	male	30	Initial suspicion	Negative	阳性	S	S
6	2020	ruyang	male	79	Initial suspicion	Negative	Negative
1	2019	ruyang	male	81	Initial suspicion	Negative	阳性	S	R
14	2020	luoning	female	57	Initial suspicion		Negative
3	2021	Main urban area	male	67	Initial confirmation	positive	Negative
1	2019	mengjin	female	56	Initial confirmation	1+	Negative
10	2019	Main urban area	male	61	Initial suspicion	Negative	Negative
4	2019	yiyang	male	84	Initial suspicion	Negative	Negative
15	2021	yanshi	male	68	Initial suspicion		Negative
13	2020	Main urban area	male	55	Initial suspicion	Negative	Negative
1	2021	ruyang	female	55	Initial suspicion	Negative	Negative
14	2020	xinan	male	69	Initial suspicion	Negative	Negative
3	2019	yiyang	male	20	Initial suspicion	Negative	Negative
4	2019	yichuan	male	61	Initial suspicion	Negative	Negative
16	2020	mengjin	female	80	Initial suspicion		Negative
7	2021	yiyang	male	30	Initial suspicion	Negative	Negative
3	2020	yiyang	female	66	Initial suspicion	Negative	Negative
9	2020	yichuan	female	31	Initial suspicion	Negative	Negative
9	2020	luoning	male	56	Initial suspicion		Negative
33	2019	Main urban area	male	82	Reconfirmed	Negative	Negative
25	2020	yanshi	male	58	Initial suspicion	Negative	Negative
9	2021	yiyang	female	58	Initial suspicion	Negative	Negative
9	2021	luoning	female	65	Initial suspicion	Negative	阳性	R	R
13	2019	yanshi	male	85	Initial suspicion	Negative	阳性	S	S
41	2019	Main urban area	male	26	Initial suspicion	Negative	Negative
17	2019	xinan	male	17	Reconfirmed	Negative	Negative
5	2020	yichuan	male		Initial suspicion		Negative
22	2020	yanshi	male	61	Initial confirmation	2+	阳性	R	R
8	2019	ruyang	female	48	Initial suspicion		Negative
8	2019	songxian	female	56	Initial suspicion	Negative	Negative
20	2020	Main urban area	male	34	Initial suspicion	2+	阳性	S	S
1	2020	luoning	male	56	Initial confirmation	Negative	Negative
3	2020	yiyang	male	49	Initial suspicion	Negative	Negative
7	2020	ruyang	male	62	Initial suspicion	Negative	Negative
9	2020	ruyang	male	59	Initial suspicion	Negative	Negative
5	2021	yichuan	male	42	Initial suspicion		Negative
6	2019	mengjin	male	76	Initial suspicion	Negative	Negative
7	2019	yichuan	male	64	Initial suspicion	Negative	Negative
7	2020	yanshi	female	63	Initial suspicion	Negative	Negative
1	2020	yichuan	male	26	Initial suspicion	Negative	Negative
6	2020	yanshi	male	60	Initial suspicion	Negative	Negative
15	2019	ruyang	male	86	Initial suspicion	positive	阳性	S	S
29	2021	yichuan	male		Initial suspicion		Negative
18	2020	luanchuan	male	23	Initial suspicion	Negative	阳性	S	S
1	2020	yichuan	female	70	Initial confirmation	2+	阳性	R	S
84	2020	Main urban area	male	59	Initial suspicion	Negative	Negative
3	2021	songxian	male	77	Initial suspicion	Negative	Negative
9	2020	luoning	male	26	Initial suspicion	Negative	Negative
4	2020	ruyang	male	50	Initial confirmation	Negative	Negative
11	2021	yanshi	male	58	Initial confirmation	Negative	Negative
2	2021	yiyang	male	22	Initial confirmation	Negative	Negative
21	2020	yichuan	male	84	Initial suspicion		Negative
9	2019	yanshi	male	16	Initial confirmation	Negative	Negative
3	2021	mengjin	female	15	Initial suspicion	Negative	Negative
7	2019	Main urban area	male	55	Initial suspicion	1+	阳性	S	S
5	2019	songxian	female	77	Reconfirmed	Negative	阳性	R	R
2	2021	yichuan	female	52	Initial suspicion	Negative	Negative
22	2019	Main urban area	male	19	Initial suspicion	Negative	Negative
10	2020	yichuan	male	28	Initial suspicion	Negative	Negative
9	2020	luoning	male	58	Initial suspicion		Negative
3	2020	luanchuan	male	75	Initial suspicion	Negative	Negative
10	2020	luoning	male	50	Initial suspicion	Negative	Negative
8	2020	yiyang	male	74	Initial suspicion	Negative	Negative
6	2020	luanchuan	male	40	Initial suspicion	Negative	Negative
14	2020	luoning	male	15	Initial suspicion	Negative	Negative
25	2020	yichuan	male	24	Initial suspicion	Negative	Negative
70	2020	Main urban area	male	31	Initial suspicion	positive	阳性	R	R
7	2020	mengjin	male	17	Initial suspicion	Negative	Negative
2	2019	yanshi	male	33	Initial suspicion	Negative	Negative
4	2020	yiyang	male	64	Initial suspicion		Negative
5	2021	songxian	male	59	Initial suspicion	Negative	Negative
19	2019	Main urban area	male	48	Reconfirmed	Negative	Negative
13	2020	mengjin	female	45	Initial suspicion	Negative	Negative
23	2020	yichuan	male	65	Initial suspicion	Negative	Negative
15	2021	yichuan	female	16	Initial suspicion	Negative	Negative
10	2019	yichuan	female	23	Initial suspicion	Negative	Negative
12	2020	yichuan	male	80	Initial suspicion	Negative	Negative
1	2019	Main urban area	female	28	Initial suspicion	Negative	Negative
40	2020	yichuan	male	23	Initial suspicion	Negative	Negative
24	2020	yanshi	male	76	Initial suspicion	Negative	Negative
4	2019	yanshi	male	26	Initial confirmation	Negative	Negative
30	2020	yichuan	male	66	Initial suspicion	Negative	Negative
19	2020	yichuan	male	72	Initial suspicion	Negative	Negative
1	2021	songxian	male	53	Initial suspicion	Negative	Negative
17	2019	luoning	male	36	Initial confirmation	positive	Negative
7	2020	yichuan	female		Initial suspicion	Negative	Negative
13	2020	yichuan	female		Initial suspicion	Negative	Negative
1	2021	Main urban area	male	59	Initial suspicion	Negative	Negative
22	2020	yichuan	male	29	Initial suspicion	Negative	Negative
10	2020	songxian	male	41	Reconfirmed	1+	Negative
10	2021	yichuan	male		Initial suspicion		Negative
6	2021	yichuan	male	36	Initial suspicion		Negative
3	2020	yiyang	male	63	Initial confirmation	1+	阳性	S	S
7	2021	yanshi	female	65	Initial suspicion		Negative
8	2020	luoning	male	70	Initial confirmation	Negative	Negative
28	2020	Main urban area	female	13	Initial confirmation	Negative	Negative
24	2020	Main urban area	male	19	Initial confirmation	Negative	Negative
4	2020	yiyang	male	28	Initial suspicion		Negative
16	2021	yichuan	male	30	Initial confirmation	2+	阳性	S	S
1	2019	yichuan	male	68	Initial suspicion	Negative	Negative
9	2019	yanshi	male	69	Initial suspicion	Negative	Negative
2	2020	yichuan	male	66	Initial suspicion	Negative	Negative
2	2021	yichuan	female	33	Initial confirmation	positive	阳性	S	S
8	2020	yiyang	female	58	Initial suspicion	Negative	Negative
13	2021	mengjin	female	23	Initial confirmation	Negative	Negative
9	2020	yiyang	female	19	Initial suspicion		Negative
4	2020	xinan	male	79	Initial confirmation	1+	Negative
7	2020	yichuan	male	22	Initial suspicion		Negative
4	2020	mengjin	male	72	Initial suspicion	Negative	Negative
13	2021	Main urban area	male	71	Initial confirmation	positive	阳性	S	S
12	2021	yichuan	female	67	Initial suspicion		Negative
9	2019	mengjin	male	65	Initial suspicion	Negative	Negative
18	2020	Main urban area	female	55	Initial suspicion	Negative	Negative
14	2020	songxian	male	58	Initial suspicion	Negative	Negative
25	2021	xinan	male	64	Initial confirmation	Negative	Negative
3	2019	yiyang	female	41	Initial suspicion	Negative	Negative
4	2020	yanshi	female	71	Initial confirmation	5条	Negative
8	2019	songxian	male	51	Initial suspicion	Negative	Negative
3	2020	luanchuan	male	71	Initial suspicion	Negative	Negative
10	2019	Main urban area	male	52	Initial confirmation	3+	阳性	R	R
12	2021	yichuan	male	67	Initial suspicion	Negative	Negative
10	2020	Main urban area	male	51	Initial suspicion	Negative	Negative
6	2019	yichuan	female	16	Initial suspicion		Negative
19	2020	yichuan	male	82	Initial suspicion		Negative
3	2021	yichuan	female	46	Initial suspicion	Negative	Negative
18	2019	Main urban area	male	49	Initial suspicion	Negative	Negative
25	2019	Main urban area	female	58	Initial suspicion	Negative	Negative
3	2021	luanchuan	male	55	Initial suspicion	Negative	Negative
6	2020	yanshi	male	24	Initial suspicion	Negative	Negative
27	2020	Main urban area	male	71	Initial confirmation	Negative	Negative
25	2020	Main urban area	male	30	Initial confirmation	Negative	Negative
32	2021	yichuan	male		Initial suspicion		Negative
41	2020	mengjin	male	52	Initial suspicion	Negative	Negative
10	2020	yanshi	male	63	Initial suspicion		Negative
8	2020	songxian	female	28	Initial suspicion	Negative	Negative
12	2020	luoning	female	30	Initial suspicion	Negative	Negative
19	2020	Main urban area	female	31	Initial suspicion	Negative	Negative
3	2021	mengjin	female	21	Initial suspicion		Negative
1	2019	luanchuan	male	57	Initial suspicion	Negative	Negative
15	2020	yichuan	male	39	Initial suspicion	Negative	Negative
4	2020	luanchuan	male	32	Initial suspicion	Negative	Negative
5	2021	xinan	male	55	Initial suspicion	Negative	Negative
14	2020	yanshi	male	68	Initial suspicion	Negative	Negative
5	2019	songxian	female	24	Initial suspicion	Negative	Negative
9	2021	yanshi	male	47	Initial suspicion	Negative	Negative
13	2019	yichuan	male	20	Initial suspicion	Negative	Negative
18	2020	yichuan	female	27	Initial suspicion	Negative	Negative
2	2021	mengjin	female	90	Initial suspicion	Negative	Negative
2	2021	luanchuan	male	48	Initial suspicion	Negative	Negative
24	2019	Main urban area	male	51	Initial suspicion	Negative	Negative
2	2019	xinan	male	44	Initial suspicion	Negative	阳性	S	S
38	2020	Main urban area	male	60	Initial suspicion	Negative	Negative
12	2020	yanshi	male	68	Initial suspicion	Negative	阳性	S	S
4	2020	yiyang	male	59	Initial suspicion	Negative	Negative
11	2020	luanchuan	female	75	Reconfirmed	Negative	Negative
18	2020	mengjin	male	39	Initial suspicion	Negative	Negative
8	2021	yichuan	male	43	Initial suspicion	Negative	Negative
15	2021	Main urban area	male	72	Initial confirmation	positive	阳性	S	S
13	2021	yichuan	male	69	Initial suspicion		Negative
3	2019	yichuan	female	72	Initial suspicion	Negative	Negative
3	2020	yichuan	female	50	Initial suspicion	Negative	Negative
2	2020	yichuan	male	56	Initial suspicion		Negative
9	2019	yichuan	female	22	Initial suspicion	Negative	阳性	S	S
8	2020	songxian	male	68	Initial suspicion	Negative	Negative
2	2019	yiyang	male	57	Initial confirmation	1+	阳性	S	S
2	2019	luoning	male	69	Initial confirmation	positive	Negative
8	2019	luanchuan	male	60	Initial suspicion	Negative	阳性	S	S
11	2019	Main urban area	male	24	Initial confirmation	positive	阳性	S	S
34	2020	Main urban area	female	22	Initial confirmation	Negative	Negative
2	2020	yiyang	male	49	Initial confirmation	Negative	Negative
3	2020	xinan	male	31	Initial suspicion	Negative	Negative
25	2020	yichuan	male	69	Initial confirmation	positive	阳性	S	S
9	2020	ruyang	female	45	Initial suspicion		Negative
7	2021	songxian	male	17	Initial confirmation	Negative	Negative
6	2021	yichuan	male	70	Initial suspicion	Negative	Negative
21	2019	Main urban area	female	68	Initial suspicion	Negative	Negative
4	2020	luoning	male	49	Initial suspicion		Negative
6	2020	luanchuan	male	51	Initial suspicion	Negative	Negative
13	2020	yichuan	male	19	Initial suspicion	Negative	Negative
13	2019	mengjin	male	43	Initial suspicion	Negative	阳性	S	S
19	2020	yichuan	male	62	Initial suspicion	Negative	Negative
10	2020	songxian	female	52	Initial suspicion	Negative	Negative
10	2019	luoning	male	43	Initial confirmation	Negative	Negative
15	2020	luoning	male	33	Initial suspicion	Negative	Negative
1	2019	Main urban area	female	37	Initial confirmation	3+	阳性	S	S
2	2021	luanchuan	male	59	Initial suspicion	Negative	Negative
15	2021	Main urban area	male	32	Initial suspicion	Negative	Negative
11	2021	ruyang	female	62	Initial suspicion	Negative	Negative
17	2021	yichuan	male	24	Reconfirmed	positive	阳性	S	S
28	2021	Main urban area	male	19	Initial confirmation	Negative	Negative
1	2020	songxian	male	70	Initial suspicion	Negative	Negative
4	2020	Main urban area	female		Initial confirmation	positive	Negative
6	2019	ruyang	male	43	Initial suspicion	Negative	阳性	S	S
11	2020	xinan	male	62	Initial suspicion	Negative	Negative
16	2020	mengjin	female	60	Initial suspicion		Negative
7	2021	mengjin	female	63	Initial suspicion	Negative	Negative
1	2020	yiyang	female	43	Initial suspicion		Negative
1	2019	yichuan	male	68	Initial suspicion	Negative	Negative
12	2020	luoning	male	57	Initial suspicion	Negative	Negative
5	2019	luoning	male	76	Initial suspicion	Negative	Negative
30	2021	yichuan	female		Initial suspicion		Negative
1	2020	luanchuan	male	67	Reconfirmed	Negative	Negative
1	2020	songxian	male	55	Initial suspicion		Negative
4	2021	xinan	male	54	Initial suspicion	Negative	Negative
9	2020	yiyang	male	44	Initial suspicion	Negative	Negative
12	2021	luoning	female	69	Initial suspicion	Negative	Negative
1	2021	luanchuan	male	64	Initial suspicion	Negative	Negative
26	2020	Main urban area	male	57	Initial confirmation	Negative	阳性	R	S
6	2020	luoning	male	65	Initial confirmation	Negative	阳性	S	S
18	2020	Main urban area	female	50	Initial suspicion	Negative	Negative
3	2019	luoning	male	26	Initial suspicion	Negative	Negative
23	2020	ruyang	male	27	Initial confirmation		Negative
5	2019	luoning	male	63	Initial suspicion	Negative	Negative
10	2020	luoning	male	73	Initial suspicion		Negative
11	2020	yiyang	female	70	Initial suspicion	Negative	Negative
15	2021	yichuan	male	29	Initial suspicion		阳性	R	R
10	2019	mengjin	male	47	Initial suspicion	Negative	Negative
23	2021	yichuan	female	16	Initial suspicion		Negative
6	2019	luanchuan	male	58	Initial suspicion	Negative	Negative
37	2019	Main urban area	male	30	Initial suspicion	Negative	Negative
8	2021	mengjin	female	72	Initial confirmation	Negative	Negative
1	2019	luoning	male	55	Initial confirmation	positive	Negative
8	2019	mengjin	female	77	Reconfirmed	Negative	阳性	S	S
12	2019	songxian	male	21	Initial suspicion	Negative	Negative
7	2019	songxian	male	64	Initial suspicion	Negative	Negative
10	2020	mengjin	male	53	Initial suspicion	Negative	Negative
24	2021	ruyang	male	82	Reconfirmed	Negative	Negative
12	2020	ruyang	male	56	Initial suspicion		Negative
1	2020	yichuan	female	57	Initial suspicion	Negative	Negative
9	2020	mengjin	male	76	Initial suspicion	Negative	Negative
18	2020	Main urban area	male	54	Initial confirmation	positive	阳性	R	R
6	2020	ruyang	male	46	Initial suspicion	Negative	Negative
7	2019	yichuan	female	61	Initial suspicion	Negative	Negative
7	2020	yanshi	male	57	Initial suspicion	+	阳性	R	R
11	2021	songxian	male	20	Initial confirmation	Negative	Negative
3	2020	yanshi	female	61	Initial suspicion	Negative	Negative
2	2019	luoning	male	57	Initial confirmation	positive	阳性	R	S
4	2020	yanshi	male	71	Initial suspicion		Negative
6	2020	ruyang	male	52	Initial suspicion		Negative
14	2019	Main urban area	male	64	Initial suspicion	Negative	Negative
4	2020	ruyang	male	65	Initial suspicion		Negative
7	2020	Main urban area	male	76	Initial suspicion	Negative	Negative
12	2021	yanshi	female	72	Initial suspicion	Negative	Negative
13	2020	songxian	male	49	Initial suspicion	Negative	Negative
6	2020	songxian	male	64	Reconfirmed	1+	阳性	R	S
30	2020	luanchuan	male	42	Initial confirmation	Negative	Negative
2	2021	luanchuan	male	33	Initial suspicion	Negative	Negative
5	2019	yanshi	male	65	Initial suspicion	Negative	Negative
13	2021	xinan	female	51	Initial suspicion	Negative	Negative
29	2021	yanshi	female	31	Initial confirmation	Negative	阳性	S	S
1	2020	yanshi	male	79	Initial suspicion	Negative	Negative
11	2020	luoning	female	46	Initial suspicion	Negative	Negative
7	2019	Main urban area	male	52	Initial confirmation	1+	阳性	S	S
11	2019	Main urban area	male	45	Initial suspicion	Negative	Negative
16	2021	Main urban area	female	24	Initial confirmation	Negative	Negative
10	2020	yanshi	male	58	Initial suspicion	Negative	阳性	S	S
81	2020	Main urban area	male	28	Initial suspicion	Negative	Negative
2	2021	luoning	male	48	Initial suspicion	Negative	Negative
10	2019	Main urban area	female	29	Initial confirmation	Negative	阳性	S	S
15	2019	yanshi	male	51	Initial suspicion	Negative	Negative
5	2021	luanchuan	male	57	Initial suspicion	Negative	Negative
15	2020	yichuan	female	55	Initial suspicion		Negative
33	2020	yichuan	female		Initial suspicion	Negative	Negative
5	2019	luoning	male	33	Initial suspicion	Negative	Negative
4	2020	yanshi	female	91	Initial suspicion	Negative	Negative
17	2020	yanshi	male	65	Initial suspicion		Negative
23	2020	luoning	female	61	Initial suspicion	Negative	Negative
36	2020	luoning	male	19	Initial suspicion		Negative
19	2020	yanshi	male	74	Initial suspicion	Negative	Negative
6	2019	ruyang	male	64	Initial suspicion	Negative	阳性	R	S
4	2020	mengjin	female	7	Initial suspicion		Negative
34	2021	yichuan	male		Initial suspicion		Negative
10	2020	yanshi	male	55	Initial suspicion	Negative	Negative
5	2021	yanshi	male	26	Initial confirmation	Negative	Negative
25	2021	yichuan	male	81	Initial confirmation	4+	阳性	R	S
14	2020	Main urban area	male	29	Initial suspicion	Negative	Negative
7	2021	songxian	male	59	Initial suspicion	Negative	Negative
25	2020	songxian	male	69	Initial suspicion	Negative	Negative
8	2020	songxian	male	68	Initial suspicion	Negative	Negative
20	2020	yanshi	male	44	Initial suspicion		Negative
9	2020	luoning	female	30	Initial confirmation	2+	阳性	S	S
3	2019	yiyang	male	60	Initial suspicion	Negative	阳性	S	S
5	2020	luanchuan	male	58	Initial suspicion	Negative	Negative
35	2020	luoning	male	61	Initial suspicion		Negative
9	2019	yiyang	male	63	Reconfirmed	positive	阳性	S	S
13	2021	luanchuan	male	60	Initial confirmation	2+	阳性	S	R
12	2019	yanshi	male	60	Initial confirmation	Negative	Negative
3	2019	luanchuan	male	59	Initial suspicion	Negative	Negative
14	2021	luanchuan	male	66	Initial suspicion	Negative	Negative
13	2021	songxian	male	51	Initial suspicion	Negative	Negative
13	2020	Main urban area	female	73	Initial suspicion	Negative	Negative
5	2020	Main urban area	male	36	Initial suspicion	Negative	Negative
17	2020	yanshi	male	63	Initial suspicion	Negative	Negative
11	2019	luanchuan	female	70	Initial suspicion	Negative	Negative
11	2020	yanshi	female	70	Initial suspicion	Negative	Negative
8	2020	yanshi	male	27	Initial confirmation	Negative	Negative
15	2020	yanshi	male	50	Initial suspicion	Negative	Negative
92	2020	mengjin	female	38	Initial suspicion	Negative	Negative
15	2020	yanshi	male	50	Initial confirmation	positive	阳性	S	S
9	2020	luanchuan	male	42	Initial suspicion	Negative	阳性	S	S
12	2020	luoning	female	68	Initial suspicion		Negative
3	2019	yanshi	male	49	Initial confirmation	1+	Negative
5	2020	xinan	male	68	Reconfirmed	Negative	Negative
1	2020	luanchuan	male	67	Initial suspicion	Negative	Negative
13	2020	luoning	female	70	Initial suspicion	Negative	Negative
28	2021	Main urban area	male	83	Initial suspicion	Negative	Negative
6	2020	ruyang	female	34	Initial suspicion	Negative	Negative
31	2019	Main urban area	male		Initial suspicion	Negative	Negative
6	2020	luoning	male	25	Initial suspicion	Negative	Negative
4	2020	Main urban area	female	32	Initial suspicion	Negative	Negative
24	2020	luanchuan	male	49	Initial suspicion	Negative	Negative
1	2019	yanshi	male	69	Initial confirmation	1+	Negative
16	2020	luoning	male	64	Initial suspicion	Negative	Negative
1	2020	yanshi	male	23	Initial confirmation	Negative	Negative
24	2020	luoning	male	68	Initial suspicion	Negative	Negative
6	2019	yanshi	male	83	Initial confirmation	1+	Negative
21	2020	mengjin	male	64	Initial suspicion	Negative	Negative
3	2020	songxian	male	64	Initial suspicion		Negative
12	2019	yanshi	male	70	Initial confirmation	Negative	阳性	S	S
9	2021	yanshi	male	68	Initial suspicion	Negative	Negative
19	2021	yichuan	male	69	Initial suspicion		Negative
9	2020	yanshi	male	67	Initial suspicion	Negative	Negative
8	2020	yanshi	male	47	Initial suspicion	Negative	Negative
5	2019	ruyang	male	42	Initial suspicion	Negative	阳性	S	S
13	2020	yanshi	male	68	Initial suspicion		Negative
18	2020	Main urban area	male	45	Initial suspicion	Negative	Negative
14	2020	luoning	male	26	Initial suspicion		Negative
9	2020	luoning	male	83	Initial suspicion	Negative	Negative
11	2019	xinan	male	61	Initial suspicion	Negative	Negative
5	2020	Main urban area	male	53	Initial suspicion	3+	阳性	S	S
7	2019	ruyang	male	38	Initial suspicion	Negative	Negative
3	2019	yiyang	male	71	Initial suspicion	Negative	Negative
1	2021	ruyang	female	64	Initial suspicion	Negative	Negative
3	2021	yiyang	male	49	Initial suspicion	Negative	Negative
26	2019	Main urban area	female	64	Initial suspicion	Negative	Negative
5	2020	songxian	male	87	Initial suspicion	Negative	Negative
2	2020	luoning	male	17	Initial confirmation	Negative	Negative
12	2021	yichuan	female	50	Initial suspicion	Negative	Negative
34	2019	Main urban area	female	21	Initial suspicion	Negative	Negative
3	2020	xinan	female	72	Initial suspicion		Negative
21	2020	yichuan	female	16	Initial suspicion	Negative	Negative
3	2019	xinan	female	29	Reconfirmed	Negative	Negative
9	2020	luoning	male	49	Initial suspicion	Negative	Negative
8	2020	yichuan	male	16	Initial suspicion		Negative
9	2019	yiyang	male	17	Initial suspicion	Negative	Negative
13	2020	yichuan	male	20	Initial suspicion	Negative	Negative
3	2020	yiyang	male	35	Initial suspicion	Negative	Negative
2	2020	Main urban area	male	55	Initial suspicion	Negative	Negative
4	2021	yichuan	male	23	Initial suspicion	Negative	Negative
10	2021	luanchuan	female	53	Initial confirmation	3+	阳性	S	S
8	2020	yichuan	male	24	Initial confirmation	Negative	Negative
3	2020	luanchuan	male	56	Initial suspicion	Negative	Negative
18	2019	ruyang	male	62	Initial suspicion	Negative	Negative
6	2020	Main urban area	male	73	Initial suspicion	Negative	Negative
2	2021	xinan	female	41	Initial suspicion		Negative
5	2020	ruyang	male	82	Initial suspicion		Negative
14	2020	ruyang	male	55	Initial suspicion		Negative
9	2020	ruyang	male	46	Initial suspicion	Negative	Negative
6	2019	yichuan	male	36	Initial suspicion	Negative	Negative
3	2021	luoning	male	28	Initial confirmation	Negative	Negative
11	2019	yichuan	female	42	Initial suspicion	Negative	Negative
3	2020	yichuan	female	70	Initial suspicion	Negative	Negative
39	2020	songxian	female	37	Initial suspicion		Negative
8	2021	mengjin	male	64	Initial suspicion	Negative	Negative
24	2020	Main urban area	male	18	Initial confirmation	Negative	Negative
12	2020	songxian	male	34	Initial suspicion	Negative	Negative
7	2019	songxian	male	58	Initial suspicion	Negative	Negative
2	2020	mengjin	male	45	Initial suspicion		阳性	S	S
2	2020	luanchuan	male	51	Initial suspicion	Negative	Negative
7	2019	yiyang	male	45	Initial suspicion	Negative	Negative
4	2019	ruyang	male	32	Initial confirmation	1+	阳性	R	R
10	2019	yichuan	male	64	Initial suspicion	Negative	阳性	S	S
3	2020	Main urban area	male	50	Initial confirmation	positive	阳性	S	S
5	2020	ruyang	male	68	Initial suspicion	Negative	Negative
29	2020	yichuan	female	57	Initial suspicion	Negative	Negative
10	2020	luoning	male	20	Initial suspicion		Negative
26	2021	luoning	female	65	Initial suspicion	Negative	Negative
1	2019	yichuan	female	59	Initial suspicion	Negative	Negative
4	2020	luoning	male	30	Initial suspicion	Negative	Negative
15	2019	Main urban area	male	59	Initial confirmation	1+	阳性	S	S
19	2020	yichuan	male	52	Initial suspicion	Negative	Negative
37	2021	yichuan	male	57	Initial confirmation	1+	阳性	S	S
11	2021	Main urban area	male	73	Initial confirmation	Negative	阳性	S	S
1	2019	ruyang	male	83	Initial suspicion	Negative	Negative
11	2020	Main urban area	male	70	Initial suspicion	1+	阳性	R	S
4	2020	yichuan	male	50	Initial suspicion	Negative	Negative
6	2019	Main urban area	male	70	Initial suspicion	2+	阳性	R	S
9	2020	yichuan	female	46	Initial suspicion	Negative	Negative
8	2020	yichuan	male	35	Initial suspicion	Negative	Negative
3	2020	luoning	female	50	Initial suspicion	Negative	Negative
13	2020	luoning	male	18	Initial suspicion	Negative	Negative
2	2020	luoning	male	57	Initial suspicion	Negative	Negative
11	2020	luoning	male	54	Initial suspicion	Negative	Negative
16	2019	Main urban area	female	31	Initial confirmation	3+	阳性	S	S
17	2020	Main urban area	male	32	Initial suspicion	Negative	Negative
23	2019	Main urban area	female	67	Initial suspicion	Negative	Negative
4	2019	luoning	male	67	Initial suspicion	Negative	Negative
3	2020	luanchuan	male	17	Initial suspicion		Negative
8	2020	yichuan	female	65	Initial suspicion		Negative
10	2020	yichuan	female	31	Initial suspicion		Negative
25	2021	luoning	male	17	Initial suspicion	Negative	Negative
27	2021	Main urban area	male	49	Initial suspicion	Negative	Negative
4	2019	yichuan	male	73	Initial suspicion	Negative	Negative
1	2021	yanshi	female	57	Initial suspicion	Negative	Negative
4	2020	yiyang	male	18	Initial suspicion	positive	阳性	S	S
20	2019	luoning	male	51	Initial suspicion	Negative	Negative
6	2019	yichuan	female	59	Initial suspicion	Negative	Negative
7	2019	xinan	male	53	Initial suspicion	Negative	Negative
6	2021	yichuan	male	23	Initial suspicion	Negative	Negative
5	2019	yichuan	male	68	Initial suspicion	Negative	Negative
2	2020	yiyang	male	40	Initial suspicion	Negative	Negative
9	2020	Main urban area	male	62	Initial suspicion	Negative	阳性	S	S
27	2020	yanshi	male	39	Initial suspicion	Negative	Negative
22	2020	yichuan	male	39	Initial suspicion		Negative
9	2019	yichuan	male	62	Initial suspicion		Negative
4	2019	yichuan	female	41	Initial suspicion	Negative	Negative
6	2019	yichuan	female	62	Initial suspicion		Negative
6	2021	ruyang	male		Initial suspicion	Negative	Negative
11	2020	mengjin	male	14	Initial suspicion	Negative	Negative
9	2020	yichuan	female	60	Initial suspicion	Negative	Negative
21	2020	Main urban area	female	69	Reconfirmed	Negative	阳性	S	S
6	2019	Main urban area	male	36	Initial confirmation		Negative
4	2020	yichuan	female	15	Initial suspicion	Negative	Negative
3	2020	songxian	male	56	Initial suspicion	Negative	Negative
1	2020	songxian	male	64	Initial suspicion	Negative	Negative
1	2019	Main urban area	male	29	Initial confirmation	Negative	Negative
12	2019	yanshi	female	29	Reconfirmed	1+	Negative
18	2021	Main urban area	male	62	Initial confirmation	positive	阳性	S	S
4	2021	luoning	male	44	Initial confirmation	Negative	Negative
15	2020	luoning	male	55	Initial suspicion		Negative
7	2020	luoning	female	62	Initial suspicion	Negative	Negative
10	2020	xinan	male	11	Initial suspicion	Negative	Negative
3	2020	yanshi	male	57	Initial suspicion	Negative	Negative
5	2020	luoning	male	63	Initial suspicion	Negative	Negative
2	2019	yichuan	male	51	Initial suspicion	Negative	阳性	S	S
21	2021	songxian	male	72	Initial suspicion	Negative	Negative
3	2019	songxian	female	67	Initial suspicion	Negative	Negative
20	2020	yiyang	male	57	Initial confirmation	3+	阳性	S	S
42	2021	Main urban area	male	32	Initial confirmation	Negative	Negative
15	2019	xinan	male	57	Reconfirmed	Negative	Negative
5	2020	xinan	male	54	Initial confirmation	Negative	Negative
28	2020	Main urban area	male	61	Initial confirmation	Negative	阳性	S	S
49	2020	Main urban area	male	61	Reconfirmed	Negative	Negative
5	2020	Main urban area	male	25	Initial suspicion	Negative	Negative
4	2020	yiyang	male	76	Initial suspicion	Negative	Negative
3	2021	xinan	male	24	Initial confirmation	Negative	Negative
2	2019	xinan	male	65	Initial suspicion	Negative	Negative
13	2020	songxian	female	27	Initial suspicion	Negative	Negative
8	2020	yiyang	male	60	Initial suspicion		Negative
5	2019	songxian	male	16	Initial suspicion	Negative	Negative
6	2020	luoning	female	63	Initial suspicion		Negative
6	2020	Main urban area	male	61	Initial suspicion	Negative	Negative
5	2019	yiyang	male	70	Initial suspicion	Negative	Negative
9	2020	songxian	female	28	Initial suspicion		Negative
1	2019	yichuan	female	69	Initial confirmation	Negative	Negative
11	2019	songxian	male	69	Initial suspicion	Negative	Negative
7	2021	yiyang	male	66	Initial suspicion	Negative	Negative
2	2021	Main urban area	male	35	Initial suspicion	Negative	Negative
5	2019	songxian	male	63	Initial suspicion	Negative	Negative
10	2020	xinan	male	50	Initial suspicion		Negative
3	2021	luanchuan	male	39	Initial suspicion	Negative	Negative
14	2020	luanchuan	female	81	Initial confirmation	positive	阳性	S	S
12	2020	Main urban area	male	26	Initial suspicion	Negative	Negative
27	2020	Main urban area	female	27	Initial suspicion	positive	阳性	S	S
11	2019	yiyang	female	19	Initial suspicion	Negative	阳性	S	S
2	2020	luanchuan	female	59	Initial suspicion		Negative
11	2020	luanchuan	male	71	Initial suspicion	Negative	Negative
12	2019	songxian	male	15	Initial suspicion	Negative	Negative
2	2019	luoning	male	21	Initial confirmation	Negative	阳性	S	S
6	2019	luoning	female	77	Initial suspicion	Negative	Negative
22	2020	mengjin	female	53	Initial suspicion	Negative	Negative
24	2020	luanchuan	male	57	Initial confirmation	Negative	Negative
36	2020	mengjin	female	91	Initial suspicion	Negative	Negative
5	2020	luanchuan	male	45	Initial suspicion	Negative	Negative
5	2020	luanchuan	male	53	Initial confirmation	1条	Negative
2	2020	luoning	male	60	Initial suspicion		Negative
7	2020	Main urban area	male	50	Initial confirmation	2+	阳性	S	S
4	2019	luanchuan	male	65	Initial suspicion	Negative	Negative
18	2019	Main urban area	male	75	Initial suspicion	Negative	阳性	R	R
17	2019	Main urban area	male	21	Initial suspicion	Negative	Negative
25	2019	Main urban area	male	51	Initial suspicion	Negative	Negative
2	2020	songxian	female	63	Initial suspicion	Negative	Negative
1	2019	yanshi	male	62	Initial suspicion	Negative	Negative
4	2019	yanshi	male	29	Initial suspicion	Negative	Negative
8	2020	luanchuan	male	48	Initial suspicion	Negative	阳性	R	R
13	2021	songxian	male	67	Initial suspicion	Negative	Negative
12	2020	yichuan	female	41	Initial suspicion	Negative	Negative
22	2020	yichuan	male	68	Initial suspicion	Negative	Negative
7	2019	mengjin	male	36	Initial suspicion	Negative	Negative
5	2019	luanchuan	male	56	Initial suspicion	Negative	Negative
5	2019	xinan	male	65	Initial suspicion	Negative	Negative
25	2019	Main urban area	male	60	Reconfirmed	Negative	Negative
18	2019	Main urban area	male	60	Reconfirmed	Negative	Negative
11	2020	Main urban area	male	60	Initial suspicion	Negative	阳性	S	S
19	2019	songxian	male	57	Initial suspicion	Negative	Negative
12	2021	Main urban area	male	62	Initial suspicion	Negative	Negative
1	2019	Main urban area	female	25	Initial confirmation	Negative	Negative
8	2019	Main urban area	male	30	Initial confirmation	4+	阳性	S	S
7	2019	songxian	male	83	Initial suspicion	Negative	Negative
44	2021	Main urban area	female	63	Initial confirmation	Negative	Negative
16	2019	Main urban area	female	49	Initial confirmation	2+	阳性	S	S
2	2020	songxian	female	30	Initial confirmation	Negative	Negative
45	2020	Main urban area	female	27	Initial suspicion	positive	阳性	S	S
47	2020	Main urban area	female	24	Initial suspicion	positive	阳性	R	S
1	2021	Main urban area	female	30	Initial confirmation	+	阳性	S	S
30	2021	Main urban area	male	40	Initial confirmation	Negative	阳性	S	S
9	2019	luanchuan	male	64	Initial suspicion	Negative	Negative
7	2021	songxian	male	73	Initial suspicion	Negative	Negative
19	2021	songxian	male	45	Initial suspicion	Negative	Negative
5	2020	songxian	male	23	Initial confirmation	Negative	Negative
28	2020	Main urban area	male	34	Initial suspicion	Negative	Negative
7	2020	Main urban area	male	34	Initial suspicion	Negative	Negative
2	2020	songxian	female	45	Initial suspicion	Negative	Negative
3	2019	songxian	female	55	Initial suspicion	Negative	Negative
17	2021	songxian	male	71	Initial suspicion	Negative	Negative
11	2019	songxian	female	16	Initial suspicion	Negative	Negative
4	2020	songxian	female	72	Initial suspicion		Negative
25	2020	songxian	female	28	Initial confirmation	Negative	阳性	S	S
2	2020	yichuan	male	47	Initial suspicion	Negative	Negative
1	2020	yiyang	male	69	Initial suspicion		阳性	R	R
4	2019	mengjin	female	69	Initial suspicion	Negative	Negative
4	2020	xinan	female	52	Initial confirmation	Negative	阳性	S	S
4	2021	luanchuan	male	59	Initial suspicion	Negative	Negative
1	2019	yichuan	female	75	Initial suspicion	Negative	Negative
14	2019	Main urban area	male	49	Initial confirmation	positive	阳性	S	S
25	2020	Main urban area	female	28	Initial suspicion	Negative	Negative
5	2021	ruyang	male	60	Initial suspicion	Negative	Negative
8	2021	yanshi	male	46	Initial suspicion	Negative	Negative
13	2019	songxian	male	77	Initial suspicion	Negative	Negative
4	2020	yanshi	male	70	Initial suspicion		Negative
3	2019	yanshi	male	64	Initial confirmation	Negative	Negative
28	2020	mengjin	male	46	Initial suspicion	Negative	Negative
10	2019	luanchuan	female	75	Initial confirmation	Negative	阳性	S	S
1	2020	xinan	female	40	Reconfirmed	Negative	Negative
4	2019	xinan	male	24	Initial suspicion	Negative	Negative
14	2020	yanshi	male	16	Initial suspicion	Negative	Negative
25	2020	yanshi	female	58	Initial suspicion		Negative
16	2020	yanshi	male	32	Initial confirmation	Negative	阳性	S	S
10	2020	mengjin	female	18	Initial suspicion	Negative	Negative
9	2020	songxian	male	47	Initial suspicion	Negative	Negative
17	2021	yichuan	male	86	Initial suspicion	Negative	Negative
33	2020	luoning	female	41	Initial suspicion		Negative
4	2019	luanchuan	male	48	Initial suspicion	Negative	Negative
7	2020	yanshi	male	35	Initial suspicion	Negative	Negative
2	2021	yichuan	male		Initial suspicion		Negative
3	2019	songxian	female	33	Initial suspicion	Negative	Negative
13	2020	xinan	male	30	Initial confirmation	2+	阳性	S	S
6	2020	yanshi	male	20	Initial confirmation	2+	阳性	S	S
7	2020	yanshi	male	20	Reconfirmed	+	Negative
37	2021	Main urban area	male	46	Initial confirmation	Negative	Negative
2	2021	mengjin	female	28	Initial suspicion	Negative	Negative
7	2020	yiyang	male	60	Initial suspicion	Negative	Negative
19	2020	luoning	male	74	Initial suspicion	Negative	Negative
7	2019	yiyang	male	75	Initial suspicion	Negative	Negative
23	2020	yichuan	female		Initial suspicion	Negative	Negative
2	2019	xinan	female	57	Initial suspicion	Negative	Negative
35	2020	yanshi	female	23	Initial confirmation	Negative	Negative
2	2020	songxian	female	22	Initial confirmation	Negative	Negative
44	2020	Main urban area	male	26	Initial suspicion	Negative	Negative
6	2019	ruyang	male	32	Initial suspicion	Negative	Negative
3	2021	ruyang	male	63	Initial suspicion		Negative
11	2020	xinan	male	53	Initial suspicion	Negative	Negative
27	2021	luoning	female	66	Initial suspicion	Negative	Negative
6	2021	songxian	male	49	Initial suspicion	Negative	Negative
3	2020	xinan	male	75	Initial suspicion	Negative	Negative
9	2020	xinan	male	65	Initial suspicion	Negative	Negative
3	2020	songxian	female	49	Initial suspicion		Negative
7	2020	mengjin	female	46	Initial suspicion	Negative	Negative
16	2019	songxian	male	57	Initial suspicion	Negative	Negative
16	2020	yiyang	female	57	Initial suspicion	Negative	Negative
4	2020	yiyang	female	73	Initial suspicion	Negative	Negative
1	2021	mengjin	female	60	Initial suspicion	Negative	Negative
8	2019	songxian	female	63	Initial suspicion	Negative	Negative
26	2020	songxian	female	57	Initial suspicion	Negative	Negative
1	2019	yichuan	female	51	Initial suspicion	Negative	Negative
2	2020	ruyang	male	66	Initial suspicion	Negative	Negative
17	2021	yichuan	male	63	Initial suspicion	Negative	Negative
6	2019	songxian	male	32	Initial confirmation	positive	阳性	S	S
6	2019	mengjin	female	27	Initial suspicion	Negative	Negative
24	2019	Main urban area	male	50	Initial suspicion	positive	阳性	S	S
3	2019	yanshi	male	51	Initial confirmation	1+	Negative
4	2019	yiyang	male	71	Initial suspicion	Negative	Negative
1	2019	luanchuan	male	46	Initial suspicion	Negative	Negative
11	2020	luoning	male	40	Initial suspicion	Negative	Negative
9	2020	yichuan	male	44	Initial suspicion	Negative	Negative
5	2019	yanshi	male	28	Initial confirmation	1+	Negative
3	2019	xinan	male	57	Initial suspicion	Negative	Negative
13	2020	Main urban area	male	54	Initial suspicion	Negative	Negative
2	2021	Main urban area	male	59	Initial suspicion	Negative	Negative
36	2020	yichuan	male	49	Initial suspicion	Negative	Negative
22	2019	xinan	male	72	Initial suspicion	Negative	Negative
1	2020	luoning	female	49	Initial suspicion	Negative	Negative
1	2020	xinan	male	50	Initial suspicion	Negative	Negative
21	2020	xinan	male	52	Initial confirmation	Negative	Negative
12	2020	yanshi	male	22	Initial suspicion	Negative	Negative
23	2020	yanshi	male	50	Initial suspicion	Negative	Negative
32	2020	luanchuan	male	63	Initial suspicion		Negative
7	2019	mengjin	female	63	Initial suspicion	Negative	Negative
45	2020	Main urban area	male	48	Initial confirmation	Negative	Negative
11	2019	yichuan	male	31	Initial suspicion	Negative	Negative
2	2021	songxian	female	55	Initial suspicion	Negative	Negative
1	2020	yiyang	female	27	Initial suspicion		Negative
8	2019	xinan	male	71	Initial confirmation	4+	阳性	S	R
20	2019	xinan	male	71	Reconfirmed	Negative	阳性	S	S
16	2021	songxian	male	51	Initial suspicion	Negative	Negative
7	2019	Main urban area	female	41	Initial confirmation	Negative	Negative
8	2019	mengjin	female	35	Initial suspicion	Negative	Negative
11	2020	luoning	male	62	Initial suspicion	Negative	Negative
11	2019	luoning	male	17	Initial suspicion	Negative	阳性	R	R
7	2020	songxian	male	25	Initial suspicion		Negative
34	2021	Main urban area	female		Initial suspicion	Negative	Negative
2	2020	yanshi	male	68	Initial suspicion	Negative	Negative
24	2020	Main urban area	male	62	Initial confirmation	positive	阳性	S	S
8	2019	xinan	male	72	Initial suspicion	Negative	Negative
2	2019	Main urban area	male	27	Initial confirmation	Negative	Negative
19	2020	Main urban area	female	40	Initial suspicion	positive	阳性	S	S
17	2019	xinan	male	24	Initial confirmation	Negative	Negative
14	2019	songxian	female	52	Initial suspicion	Negative	Negative
16	2019	songxian	female	64	Initial suspicion	Negative	Negative
5	2020	luoning	male	80	Initial confirmation	Negative	阳性	S	S
2	2019	yanshi	female	67	Initial confirmation	Negative	Negative
7	2020	songxian	male	70	Initial suspicion	Negative	Negative
4	2021	xinan	male	62	Initial suspicion		Negative
9	2020	yichuan	male	61	Initial suspicion		Negative
9	2019	songxian	male	27	Initial confirmation	positive	阳性	S	S
2	2020	luoning	male	33	Initial confirmation	Negative	Negative
6	2020	yichuan	male	51	Initial suspicion	Negative	Negative
1	2020	xinan	male	60	Initial suspicion		Negative
1	2019	yiyang	male	52	Initial suspicion	Negative	Negative
8	2019	Main urban area	male	90	Initial confirmation	1+	阳性	S	S
5	2019	songxian	male	46	Initial suspicion	Negative	Negative
28	2019	songxian	male	65	Initial suspicion	Negative	Negative
21	2021	Main urban area	female	41	Initial suspicion	Negative	Negative
3	2019	luanchuan	male	56	Initial confirmation	Negative	Negative
23	2019	songxian	male	24	Initial suspicion	Negative	Negative
11	2019	songxian	male	61	Initial suspicion	Negative	Negative
7	2021	Main urban area	female	85	Initial confirmation	positive	阳性	S	S
11	2020	yanshi	male	70	Initial suspicion	Negative	Negative
3	2019	xinan	female	73	Reconfirmed	Negative	阳性	S	S
20	2021	songxian	male	56	Initial suspicion	Negative	Negative
15	2020	yichuan	male	44	Initial suspicion	Negative	Negative
15	2021	Main urban area	male	21	Initial confirmation	positive	阳性	S	S
8	2021	mengjin	male	32	Initial confirmation	4+	阳性	S	S
10	2019	songxian	male	71	Initial suspicion	Negative	Negative
15	2020	mengjin	male	15	Initial suspicion		Negative
9	2021	songxian	male	34	Initial suspicion	Negative	Negative
10	2020	yiyang	male	42	Initial suspicion	Negative	Negative
14	2021	mengjin	male	17	Initial suspicion	Negative	Negative
26	2020	mengjin	male	25	Initial suspicion	Negative	Negative
7	2019	luoning	male	17	Initial suspicion	Negative	Negative
12	2019	yichuan	male	50	Initial suspicion	Negative	Negative
2	2020	ruyang	male	73	Initial suspicion	Negative	Negative
12	2020	mengjin	male	30	Initial suspicion	Negative	Negative
3	2021	ruyang	male	74	Reconfirmed	positive	阳性	S	S
3	2020	ruyang	female	19	Initial confirmation	Negative	Negative
10	2020	luanchuan	male	62	Initial suspicion	Negative	阳性	S	S
26	2020	luanchuan	female	75	Initial suspicion		Negative
21	2020	Main urban area	male	26	Initial confirmation	positive	阳性	S	S
5	2020	Main urban area	female	16	Initial suspicion	Negative	Negative
20	2020	Main urban area	male	17	Initial confirmation	Negative	Negative
17	2021	Main urban area	male	61	Initial confirmation	Negative	Negative
19	2020	mengjin	male	60	Initial suspicion	Negative	Negative
1	2020	Main urban area	male	40	Initial suspicion	4+	阳性	S	S
4	2020	Main urban area	female	51	Reconfirmed	Negative	Negative
4	2020	yanshi	male	22	Initial suspicion	Negative	Negative
54	2020	Main urban area	male	66	Initial confirmation	Negative	Negative
9	2019	luoning	male	17	Initial suspicion	Negative	Negative
12	2020	xinan	male	87	Initial suspicion	Negative	Negative
14	2019	songxian	male	15	Initial confirmation	Negative	Negative
2	2019	songxian	male	48	Initial suspicion	Negative	Negative
12	2019	luanchuan	male	34	Initial suspicion	Negative	Negative
12	2019	songxian	male	59	Initial suspicion	Negative	Negative
22	2019	Main urban area	female	34	Initial suspicion	Negative	Negative
5	2019	mengjin	male	34	Initial suspicion	Negative	Negative
9	2020	songxian	male	42	Initial confirmation	1+	阳性	S	S
7	2020	yiyang	male	18	Initial suspicion	Negative	Negative
11	2020	yiyang	female	17	Initial suspicion	Negative	阳性	S	S
12	2021	songxian	male	15	Initial suspicion	Negative	Negative
2	2021	yiyang	male	41	Initial confirmation	Negative	Negative
16	2021	ruyang	male	29	Initial confirmation	Negative	Negative
13	2020	yanshi	male	64	Initial confirmation	5条	阳性	S	S
3	2021	yiyang	male	68	Initial suspicion	Negative	Negative
3	2020	ruyang	male	30	Initial suspicion	Negative	Negative
6	2020	yiyang	male	45	Initial suspicion	Negative	Negative
27	2020	songxian	male	70	Initial suspicion	Negative	Negative
2	2020	yiyang	male	46	Initial suspicion		Negative
5	2019	luanchuan	male	62	Initial suspicion	Negative	Negative
10	2019	luanchuan	female	49	Initial confirmation	Negative	Negative
22	2020	Main urban area	male	49	Initial suspicion	positive	阳性	R	R
45	2021	yichuan	male		Initial suspicion		Negative
11	2020	songxian	male	30	Initial suspicion	Negative	Negative
25	2020	yanshi	male	74	Initial suspicion	Negative	Negative
8	2020	yichuan	male	19	Initial suspicion		Negative
8	2019	songxian	female	85	Initial suspicion	Negative	Negative
5	2020	yiyang	female	52	Initial confirmation	4+	阳性	S	S
13	2020	Main urban area	male	46	Initial suspicion	Negative	Negative
9	2019	yanshi	male	51	Initial suspicion	Negative	Negative
19	2020	Main urban area	male	29	Initial suspicion	Negative	Negative
4	2020	luanchuan	male	29	Initial suspicion		Negative
13	2020	yiyang	male	19	Initial suspicion	Negative	Negative
54	2020	Main urban area	male	58	Initial suspicion	Negative	Negative
11	2021	luoning	male	57	Initial suspicion	Negative	Negative
21	2020	luoning	male	32	Initial confirmation	Negative	Negative
8	2019	Main urban area	male	71	Initial suspicion	1+	阳性	S	S
10	2020	luanchuan	female	33	Initial confirmation		阳性	S	S
30	2019	Main urban area	female	66	Initial suspicion	Negative	Negative
4	2021	yiyang	male	62	Initial suspicion	Negative	Negative
7	2019	yiyang	male	60	Reconfirmed	Negative	Negative
46	2020	luanchuan	male	72	Initial suspicion		Negative
23	2021	yanshi	male	83	Initial suspicion	Negative	Negative
22	2020	yanshi	male	57	Initial confirmation	1+	阳性	S	S
13	2020	mengjin	female	85	Initial suspicion	Negative	Negative
4	2020	mengjin	female	50	Initial suspicion	Negative	Negative
10	2021	songxian	male	53	Initial suspicion	Negative	Negative
2	2020	yiyang	male	23	Initial confirmation	3+	阳性	S	S
4	2020	songxian	male	50	Initial suspicion		Negative
14	2019	xinan	male	47	Initial suspicion	Negative	Negative
2	2020	xinan	male	56	Initial suspicion	Negative	Negative
13	2021	xinan	male	28	Initial confirmation	Negative	阳性	S	S
42	2019	luoning	male	48	Initial suspicion	positive	阳性	R	R
16	2019	songxian	male	25	Initial suspicion	Negative	Negative
10	2021	yanshi	female	65	Initial suspicion	Negative	Negative
21	2019	mengjin	female	55	Initial suspicion	Negative	Negative
7	2020	luoning	male	60	Initial suspicion	Negative	Negative
12	2019	ruyang	female	74	Initial confirmation	Negative	Negative
13	2019	mengjin	female	75	Initial suspicion	Negative	Negative
5	2020	yichuan	female	75	Initial suspicion	Negative	Negative
11	2019	luoning	female	77	Initial suspicion	Negative	Negative
17	2019	Main urban area	female	5	Initial suspicion	Negative	Negative
9	2020	yanshi	male	51	Initial suspicion	Negative	Negative
17	2021	ruyang	male	69	Initial suspicion		Negative
15	2020	mengjin	female	32	Initial confirmation	Negative	阳性	S	S
3	2019	ruyang	male	76	Initial confirmation	Negative	Negative
11	2020	Main urban area	male	19	Initial suspicion	Negative	Negative
16	2020	xinan	male	21	Initial suspicion		Negative
2	2021	yichuan	male	35	Initial suspicion	Negative	Negative
22	2020	Main urban area	male	49	Initial suspicion	Negative	Negative
10	2020	yanshi	male	78	Initial suspicion	Negative	Negative
5	2020	Main urban area	male	26	Initial suspicion	Negative	Negative
7	2019	ruyang	male	19	Initial suspicion		Negative
17	2019	yanshi	male	63	Initial confirmation	Negative	Negative
3	2020	xinan	male	51	Initial suspicion	Negative	Negative
4	2019	songxian	male	78	Initial suspicion	Negative	Negative
9	2021	mengjin	female	62	Initial suspicion	Negative	Negative
5	2021	ruyang	male	39	Initial suspicion		Negative
7	2020	mengjin	female	70	Initial suspicion		Negative
12	2021	mengjin	female	67	Initial suspicion	Negative	Negative
41	2020	Main urban area	female	71	Initial suspicion	Negative	Negative
1	2020	yanshi	female	52	Initial confirmation	positive	阳性	S	S
10	2020	xinan	female	65	Initial suspicion	Negative	Negative
5	2019	mengjin	female	51	Initial suspicion	Negative	Negative
9	2019	luanchuan	male	61	Initial suspicion	Negative	Negative
7	2021	mengjin	female	14	Initial suspicion	Negative	Negative
15	2020	mengjin	female	18	Initial suspicion	Negative	Negative
6	2019	luoning	male	58	Initial confirmation	positive	阳性	R	R
16	2020	xinan	male	57	Initial suspicion	Negative	Negative
11	2020	xinan	male	75	Initial suspicion	Negative	Negative
9	2019	luanchuan	male	69	Initial suspicion	Negative	Negative
2	2019	xinan	male	68	Initial suspicion	Negative	Negative
16	2020	luoning	male	80	Initial confirmation	Negative	阳性	S	S
6	2019	luanchuan	male	33	Initial suspicion	Negative	Negative
8	2021	luanchuan	male	58	Initial confirmation	1+	Negative
4	2021	luanchuan	male	58	Reconfirmed	Negative	Negative
15	2019	luanchuan	male	55	Initial suspicion	Negative	Negative
5	2021	luoning	female	75	Initial suspicion	Negative	Negative
10	2021	mengjin	male	68	Initial confirmation	4+	阳性	S	S
41	2020	mengjin	female	32	Initial suspicion	Negative	Negative
2	2019	yiyang	female	22	Initial suspicion	Negative	Negative
12	2019	xinan	female	71	Initial suspicion	Negative	阳性	S	S
13	2019	xinan	female	65	Initial suspicion	Negative	Negative
27	2020	yichuan	male	69	Initial suspicion	Negative	Negative
7	2020	yanshi	male	71	Initial suspicion	Negative	Negative
16	2019	Main urban area	male	44	Initial suspicion	positive	阳性	S	S
3	2019	luanchuan	male	51	Initial suspicion	Negative	Negative
8	2020	ruyang	male	65	Initial suspicion		Negative
12	2021	ruyang	male	80	Initial confirmation	positive	阳性	S	S
19	2021	ruyang	male	43	Initial suspicion		Negative
9	2020	Main urban area	male	71	Initial suspicion	Negative	Negative
11	2020	yanshi	male	62	Initial suspicion		阳性	S	S
6	2020	luoning	male	54	Initial confirmation	Negative	Negative
9	2020	Main urban area	male	70	Initial confirmation	positive	阳性	S	S
33	2020	Main urban area	female	49	Initial suspicion	Negative	Negative
9	2019	Main urban area	male	28	Initial confirmation	2+	阳性	R	R
5	2020	luanchuan	male	29	Initial suspicion	Negative	Negative
20	2020	mengjin	male	33	Initial suspicion		Negative
2	2020	xinan	male	69	Reconfirmed	Negative	Negative
3	2021	songxian	male	45	Initial suspicion	Negative	Negative
4	2021	xinan	female	54	Initial confirmation	2+	Negative
3	2019	yanshi	male	59	Initial confirmation	1+	阳性	R	R
5	2020	xinan	male	67	Initial suspicion	Negative	Negative
6	2021	songxian	male	56	Initial suspicion	Negative	Negative
21	2020	yanshi	male	27	Initial suspicion	Negative	Negative
4	2021	xinan	male	72	Initial suspicion	Negative	Negative
16	2020	mengjin	male	15	Initial suspicion	Negative	Negative
69	2020	Main urban area	male	24	Initial suspicion	Negative	Negative
5	2020	ruyang	male	63	Initial suspicion		Negative
9	2020	mengjin	male	13	Initial suspicion	Negative	Negative
2	2019	mengjin	male	53	Initial suspicion	Negative	Negative
9	2019	Main urban area	male	46	Initial suspicion	1+	阳性	S	S
1	2021	yiyang	female	52	Initial suspicion	Negative	Negative
12	2020	mengjin	female	52	Initial suspicion		Negative
42	2020	yanshi	male	53	Initial suspicion		Negative
12	2020	mengjin	male	54	Initial suspicion		Negative
1	2021	yanshi	male	54	Initial suspicion	Negative	Negative
54	2020	yanshi	male	53	Initial suspicion		Negative
6	2021	luoning	female	58	Initial suspicion	Negative	Negative
18	2020	Main urban area	male	80	Initial suspicion	Negative	Negative
24	2020	luanchuan	male	69	Initial suspicion		Negative
20	2020	Main urban area	male	50	Initial suspicion	positive	阳性	S	S
2	2020	mengjin	female	67	Initial suspicion	Negative	Negative
1	2020	luoning	female	30	Initial confirmation	Negative	Negative
10	2019	Main urban area	male	36	Initial confirmation	1+	阳性	R	R
12	2019	Main urban area	male	36	Reconfirmed	1+	阳性	R	R
1	2020	mengjin	male	28	Initial suspicion		Negative
2	2020	Main urban area	male	19	Initial confirmation	Negative	阳性	S	S
17	2020	xinan	male	83	Initial suspicion	Negative	Negative
10	2020	yichuan	male	69	Initial suspicion	Negative	Negative
5	2020	yanshi	male	59	Initial suspicion	Negative	Negative
21	2020	yanshi	male	52	Initial suspicion	Negative	阳性	S	S
2	2019	xinan	male	65	Initial suspicion	Negative	Negative
13	2021	mengjin	male	64	Initial confirmation	1+	Negative
8	2019	luoning	male	65	Initial suspicion	Negative	Negative
2	2019	yanshi	male	56	Initial suspicion	Negative	Negative
5	2020	luanchuan	male	62	Initial suspicion	Negative	Negative
9	2020	luoning	male	45	Initial confirmation	2+	Negative
31	2020	yanshi	male	60	Initial suspicion	Negative	Negative
7	2020	xinan	female	52	Initial confirmation	Negative	阳性	S	S
24	2021	xinan	female	52	Initial confirmation	Negative	Negative
20	2020	Main urban area	female	23	Initial suspicion	Negative	Negative
3	2019	xinan	male	44	Initial suspicion	Negative	Negative
10	2020	luoning	male	19	Initial suspicion	Negative	Negative
9	2020	mengjin	male	70	Initial suspicion		Negative
1	2020	mengjin	male	48	Initial suspicion	Negative	Negative
26	2020	mengjin	male	75	Initial suspicion	Negative	Negative
1	2019	luoning	male	87	Initial suspicion	Negative	Negative
13	2021	ruyang	male	77	Initial suspicion	Negative	Negative
19	2021	ruyang	male	77	Initial suspicion	Negative	阳性	S	S
10	2020	songxian	male	73	Initial suspicion	Negative	Negative
5	2020	ruyang	male	55	Initial suspicion	Negative	Negative
20	2021	mengjin	female	17	Initial suspicion	Negative	Negative
29	2020	mengjin	female	17	Initial suspicion	Negative	Negative
4	2019	Main urban area	male	44	Initial confirmation	1+	阳性	R	R
13	2021	Main urban area	female	65	Initial suspicion		阳性	S	S
14	2020	mengjin	male	14	Initial suspicion	Negative	Negative
5	2020	yichuan	male	47	Initial suspicion	Negative	Negative
22	2020	mengjin	male	17	Initial suspicion	Negative	Negative
4	2020	xinan	male	21	Initial suspicion	Negative	Negative
2	2019	mengjin	male	63	Initial suspicion	Negative	Negative
4	2019	yiyang	male	54	Initial suspicion	Negative	Negative
14	2020	luoning	female	69	Initial confirmation	positive	Negative
23	2020	luoning	female	69	Reconfirmed	Negative	Negative
1	2020	yanshi	male	31	Initial confirmation	Negative	Negative
1	2020	luanchuan	male	27	Initial suspicion	Negative	Negative
4	2019	luanchuan	male	62	Initial suspicion	Negative	Negative
19	2020	Main urban area	male	54	Initial suspicion	Negative	Negative
8	2019	yiyang	female	22	Initial suspicion	Negative	阳性	S	S
5	2020	xinan	male	66	Initial suspicion	Negative	Negative
1	2020	xinan	male	67	Initial confirmation	3+	Negative
46	2020	mengjin	male	65	Initial suspicion	Negative	Negative
1	2020	luanchuan	female	65	Initial suspicion	Negative	Negative
20	2020	mengjin	male	26	Initial suspicion	Negative	Negative
1	2019	Main urban area	male	15	Initial confirmation	Negative	Negative
14	2019	luanchuan	male	60	Initial suspicion	Negative	Negative
8	2019	xinan	male	67	Initial confirmation	Negative	阳性	S	S
3	2020	ruyang	male	65	Initial suspicion	Negative	Negative
19	2020	ruyang	male		Initial suspicion		Negative
11	2020	yichuan	male	24	Initial confirmation	Negative	Negative
35	2020	Main urban area	female	19	Initial suspicion	Negative	Negative
21	2020	mengjin	male	70	Initial suspicion	Negative	Negative
17	2020	Main urban area	male	55	Initial confirmation	Negative	Negative
1	2019	luanchuan	male	29	Initial suspicion	Negative	Negative
21	2021	ruyang	female	29	Reconfirmed	Negative	Negative
2	2020	ruyang	female	24	Initial suspicion	Negative	Negative
12	2019	mengjin	male	36	Initial confirmation	1+	阳性	S	S
2	2020	xinan	male	72	Initial confirmation	Negative	阳性	S	S
5	2019	yichuan	female	65	Initial suspicion	Negative	Negative
19	2019	xinan	male	18	Initial confirmation	Negative	Negative
36	2020	Main urban area	male	48	Initial suspicion	Negative	Negative
8	2019	yanshi	male	37	Initial suspicion	Negative	Negative
13	2020	yichuan	male	65	Reconfirmed	positive	阳性	S	S
2	2020	mengjin	male	23	Initial confirmation	3+	阳性	R	R
26	2020	Main urban area	male	44	Initial suspicion	Negative	Negative
5	2020	xinan	male	64	Initial suspicion	Negative	Negative
2	2019	luanchuan	female	27	Initial suspicion	Negative	Negative
17	2020	xinan	male	65	Initial suspicion	Negative	Negative
3	2021	yanshi	female	70	Initial confirmation	3条	阳性	S	S
9	2019	xinan	female	63	Initial suspicion	Negative	Negative
1	2020	yiyang	male	74	Initial suspicion	Negative	Negative
5	2020	Main urban area	female	73	Initial suspicion	Negative	Negative
7	2020	yiyang	female	67	Initial confirmation	1+	阳性	S	S
16	2019	mengjin	male	82	Initial suspicion	Negative	Negative
19	2021	mengjin	female	57	Initial suspicion	Negative	Negative
8	2020	yiyang	female	58	Initial suspicion	Negative	Negative
14	2020	yanshi	female	58	Initial suspicion	Negative	Negative
16	2021	yichuan	female	60	Initial suspicion		Negative
10	2020	xinan	male	51	Initial confirmation	2+	阳性	S	S
15	2021	Main urban area	female	61	Initial suspicion	Negative	Negative
8	2021	ruyang	male	75	Initial suspicion	Negative	Negative
30	2020	Main urban area	female	28	Initial suspicion	Negative	阳性	S	S
11	2019	Main urban area	male	31	Initial confirmation	2+	阳性	R	R
17	2020	yiyang	female	37	Initial suspicion	Negative	Negative
12	2020	yiyang	male	78	Initial suspicion	Negative	Negative
4	2020	luoning	male	17	Initial suspicion	Negative	Negative
3	2021	songxian	male	49	Initial suspicion	Negative	Negative
7	2020	luanchuan	male	77	Initial suspicion		Negative
10	2021	ruyang	male	41	Initial suspicion	Negative	Negative
16	2021	Main urban area	male	79	Initial confirmation	+	Negative
5	2020	mengjin	male	69	Initial suspicion	Negative	Negative
2	2019	luoning	female	43	Initial suspicion	Negative	阳性	S	S
3	2020	ruyang	male	64	Initial suspicion	Negative	Negative
30	2021	songxian	female	54	Initial suspicion	Negative	Negative
3	2021	yiyang	female	59	Initial suspicion	Negative	Negative
3	2021	mengjin	male	72	Initial suspicion		Negative
15	2020	yichuan	female	64	Initial suspicion		Negative
6	2019	songxian	male	63	Initial suspicion	Negative	Negative
33	2019	Main urban area	male	24	Initial suspicion	Negative	Negative
9	2020	mengjin	female	19	Initial suspicion	Negative	Negative
8	2020	luoning	male	53	Initial confirmation	positive	Negative
14	2019	songxian	male	32	Initial suspicion	Negative	Negative
7	2020	yanshi	male	65	Initial suspicion	Negative	Negative
7	2021	songxian	male	32	Initial suspicion	Negative	Negative
9	2020	xinan	male	38	Initial suspicion	Negative	Negative
14	2020	songxian	male		Initial suspicion		Negative
2	2020	yiyang	female	83	Initial suspicion	Negative	Negative
9	2020	yanshi	female	78	Initial suspicion		Negative
3	2019	mengjin	female	59	Initial suspicion	Negative	Negative
9	2021	mengjin	female	65	Initial suspicion	Negative	Negative
3	2020	Main urban area	female	68	Initial suspicion	Negative	Negative
15	2019	yanshi	female	74	Initial suspicion	Negative	阳性	S	S
8	2019	yanshi	male	80	Initial confirmation	1+	Negative
3	2020	mengjin	male	78	Initial suspicion	Negative	Negative
7	2019	mengjin	male	16	Initial suspicion	Negative	Negative
5	2020	yiyang	female	19	Initial suspicion	Negative	Negative
4	2020	Main urban area	male	17	Initial confirmation	Negative	Negative
9	2021	luoning	female	81	Initial suspicion	Negative	Negative
14	2020	ruyang	male	56	Initial suspicion	Negative	Negative
18	2020	mengjin	male	49	Initial confirmation	4+	阳性	S	S
17	2020	mengjin	male	66	Initial confirmation	Negative	Negative
2	2019	yichuan	male	53	Initial suspicion	Negative	Negative
29	2020	luoning	male	45	Initial suspicion	Negative	Negative
9	2019	songxian	female	71	Initial suspicion	Negative	Negative
12	2019	Main urban area	female	25	Initial suspicion		阳性	S	S
8	2020	xinan	male	50	Initial suspicion	Negative	Negative
12	2020	Main urban area	female	39	Initial suspicion	Negative	Negative
3	2020	xinan	male	68	Initial suspicion	Negative	阳性	S	S
2	2020	xinan	male	68	Reconfirmed	Negative	阳性	S	S
15	2020	songxian	male	56	Initial suspicion	Negative	Negative
3	2021	mengjin	female	65	Initial suspicion	Negative	Negative
5	2021	ruyang	male	31	Initial suspicion		Negative
1	2020	songxian	female	66	Initial suspicion	Negative	Negative
13	2020	yanshi	female	47	Initial suspicion	Negative	Negative
8	2019	Main urban area	female	69	Initial suspicion	Negative	Negative
10	2020	xinan	male	48	Initial confirmation	Negative	Negative
16	2020	luoning	male	47	Initial suspicion	Negative	Negative
5	2021	mengjin	male	47	Initial suspicion	Negative	Negative
[truncated: 15,775 more rows]

## Sheet: FIG2
	<15				16—20				21—25				26—30				31—35				36—40				41—45				46—50				51—55				56—60				61—65				66—70				71—75
HRM Test Results	368				953				837				1028				900				661				846				1501				1768				1891				1872				1906				1336
HRM postive results	19				133				172				213				166				113				155				225				269				282				281				258				190
HRM positive rate	0.0516304				0.139559				0.205496				0.207198				0.184444				0.170953				0.183215				0.1499				0.152149				0.149127				0.150107				0.135362				0.142216
smear+%	0.0434783				0.0912907				0.149343				0.144942				0.146667				0.128593				0.128842				0.127915				0.116516				0.119513				0.14156				0.109654				0.10479
male-HRM test results		197				620				555				681				558				443				580				1083				1268				1331				1315				1311
male-HRM postive		8				99				110				142				106				85				127				184				219				243				229				197
male%-HRM postive	0.0406091				0.159677				0.198198				0.208517				0.189964				0.191874				0.218966				0.169898				0.172713				0.182569				0.174144				0.150267				0.150052
male%-smear+	0.0304569				0.101613				0.145946				0.155653				0.159498				0.153499				0.143103				0.142198				0.136435				0.145755				0.163498				0.11823				0.112277
female-HRM test results			171				333				282				347				342				218				266				418				500				560				557				595
female-HRM postive			11				34				62				71				60				28				28				41				50				39				52				61
female%-HRM postive	0.0643275				0.102102				0.219858				0.204611				0.175439				0.12844				0.105263				0.0980861				0.1				0.0696429				0.0933573				0.102521				0.122715
female%-smear+	0.0584795				0.0720721				0.156028				0.123919				0.125731				0.0779817				0.0977444				0.0909091				0.066				0.0571429				0.0897666				0.0907563				0.0861619
	<15				16—20				21—25				26—30				31—35				36—40				41—45				46—50				51—55				56—60				61—65				66—70				71—75
HRM postive results	19				133				172				213				166				113				155				225				269				282				281				258				190
MDR-TB	1				14				27				35				24				22				11				34				32				33				29				23				8
MDR-TB%	0.0526316				0.105263				0.156977				0.164319				0.144578				0.19469				0.0709677				0.151111				0.118959				0.117021				0.103203				0.0891473				0.0421053
male-HRM postive		8				99				110				142				106				85				127				184				219				243				229				197
male-MDR-TB		1				12				20				29				18				19				8				27				29				31				26				18
male%-MDR-TB	0.125				0.121212				0.181818				0.204225				0.169811				0.223529				0.0629921				0.146739				0.13242				0.127572				0.113537				0.0913706				0.034965
female-HRM postive			11				34				62				71				60				28				28				41				50				39				52				61
female-MDR-TB			0				2				7				6				6				3				3				7				3				2				3				5
female%-MDR-TB	0				0.0588235				0.112903				0.084507				0.1				0.107143				0.107143				0.170732				0.06				0.0512821				0.0576923				0.0819672				0.0638298
[truncated: 4 more columns]

## Sheet: FIG4
year	Region	sex	age	treat	smear	MDR
0	0	1	1	0	1	1
0	0	1	1	0	1	0
0	0	1	1	0	1	0
0	0	1	0	0	0	0				. logistic MDR i.Region i.sex i.age i.treat i.smear i.year
1	0	1	1	0	1	0
0	0	1	0	0	0	0				Logistic regression Number of obs = 2,742
0	0	0	0	0	0	0				LR chi2(8) = 67.58
0	0	1	1	0	0	0				Prob > chi2 = 0.0000
0	0	1	0	0	1	0				Log likelihood = -937.85653 Pseudo R2 = 0.0348
0	0	1	0	0	0	0
0	0	1	0	0	0	0				------------------------------------------------------------------------------
0	0	1	1	0	1	0				MDR | Odds Ratio Std. Err. z P>|z| [95% Conf. Interval]
0	0	1	0	1	1	1				-------------+----------------------------------------------------------------
0	0	0	1	1	0	1				1.Region | 1.510132 .1943143 3.20 0.001 1.173513 1.943311
0	1	1	1	0	1	1				1.sex | 1.688836 .2683349 3.30 0.001 1.236922 2.305859
0	0	1	1	0	1	0				1.age | 1.636922 .2012012 4.01 0.000 1.28648 2.082825
0	0	1	1	0	0	1				1.treat | 2.074714 .3688163 4.11 0.000 1.464342 2.939504
0	1	1	0	0	2	0				|
0	1	1	0	0	1	0				smear |
1	1	0	0	0	0	0				1 | 1.09919 .1521202 0.68 0.494 .8380547 1.441694
1	1	0	0	0	1	0				2 | 1.814128 .436978 2.47 0.013 1.131448 2.908714
1	1	1	0	0	0	0				|
0	1	1	0	1	1	1				year |
0	0	1	1	0	1	0				1 | .9617119 .1442073 -0.26 0.795 .7168174 1.290272
0	0	1	0	1	0	0				2 | .7501487 .1114986 -1.93 0.053 .5605686 1.003843
1	0	1	1	0	1	0				|
0	1	1	0	0	2	0				_cons | .052611 .0107728 -14.38 0.000 .0352194 .0785906
0	1	0	1	0	1	0				------------------------------------------------------------------------------
0	0	1	0	0	1	0				Note: _cons estimates baseline odds.
1	0	1	1	0	1	0
1	1	1	0	0	1	0
1	1	1	1	0	0	0
0	0	1	0	0	0	0				MDR-TB		Odds Ratio	P-value
1	0	1	0	0	1	0				n=2748	0.113	(95% CI)
0	0	1	0	0	2	0			gener
1	0	1	1	0	0	0			female	674	3.2	reference
1	0	1	1	0	1	0			male	2074	2.4	1.69	0.001
0	0	1	1	0	0	0						1.24-2.31
0	0	1	1	0	1	0			treated						variables	Adjusted OR	lower	uperer
0	0	1	1	1	1	0			new patients	27	2.9	reference			male	1.69	0.45	0.62
0	0	1	0	0	1	1			previously treated case (%)	3	3.7	2.07	0		treated	2.07	0.61	0.87
0	0	0	0	0	1	0						1.46-2.94			urban	1.51	0.34	0.43
0	1	1	1	0	1	1			region						<51	1.64	0.35	0.44
1	0	0	0	0	0	0			rural(%)	14	2.2	reference			searm+	1.1	0.26	0.34
1	1	1	1	0	0	0			urban(%)	16	4.5	1.51	0.001		unknown	1.81	0.68	1.1
1	0	1	1	0	0	0						1.17-1.94			2020.6-2021.5	0.96	0.24	0.33
1	1	1	0	0	0	0			sputum smear						2021.6-2022.5	0.75	0.19	0.25
1	0	1	0	1	1	0			negative(%)	20	3.1	reference
1	1	0	1	0	0	0			postive(%）	8	2.5	1.1	0.494
1	0	0	0	0	0	0						0.84-1.44
0	0	1	1	1	1	0			unknow	2	8.3	1.81	0.013
1	1	0	0	0	1	0						1.13-2.91
1	1	1	0	0	1	0			Age (Years)
0	0	0	0	0	0	0			>50	6	1.6	reference
1	1	1	0	0	1	0			<51	23	3.7	1.64	0
0	0	1	1	0	1	0						1.29-2.08
0	0	1	0	0	1	0			2019.6-2020.5			reference
1	1	0	0	0	0	0			2020.6-2021.5			0.96	0.795
0	0	1	1	0	0	0						0.72-1.29
1	0	1	0	0	1	0			2021.6-2022.5			0.75	0.053
1	1	1	0	0	1	0						0.56-1.0
1	1	1	1	0	1	0
0	0	1	1	0	0	0
0	0	1	0	0	0	0
0	0	1	0	0	0	0
0	0	1	0	1	0	0
0	0	1	1	0	2	0
0	1	0	0	0	1	0
0	0	1	0	0	0	1
0	0	1	0	0	0	0
1	1	1	1	0	2	0
0	0	1	1	0	1	0
0	0	1	1	0	0	0
0	1	1	1	0	0	1
0	0	0	0	0	1	0
0	1	1	1	0	1	0
0	0	0	1	0	1	0
1	0	1	1	0	1	1
1	1	1	1	1	1	1
1	0	1	1	0	1	0
0	0	1	0	0	0	0
1	0	1	1	0	1	0
0	0	1	1	0	1	0
1	0	1	1	0	1	0
0	0	1	0	0	0	0
0	0	1	0	0	0	0
1	0	1	1	0	1	0
1	1	0	1	0	0	0
1	0	1	1	0	1	1
0	0	1	0	0	1	0
1	0	1	0	0	1	0
1	0	1	1	0	0	0
1	0	0	1	0	0	0
0	0	1	1	0	0	0
1	0	1	0	0	1	0
0	0	0	1	0	1	0
0	0	0	1	1	1	0
1	0	0	1	0	0	0
1	1	1	1	0	2	0
1	0	1	0	1	1	0
1	1	1	0	0	2	0
1	1	1	0	0	1	0
1	0	0	0	0	0	0
0	1	1	0	0	1	0
1	1	1	0	0	2	0
0	1	1	1	0	1	0
0	0	1	0	0	0	0
0	0	1	1	0	1	0
1	0	1	1	0	1	0
0	0	0	1	0	2	0
0	0	0	0	0	0	0
0	1	0	1	0	1	0
0	0	0	1	0	0	0
0	0	1	0	0	0	0
0	0	1	1	1	1	0
1	0	1	0	0	0	0
1	0	1	0	0	0	0
0	0	1	0	0	1	0
1	1	1	0	0	1	0
0	0	1	1	1	1	1
0	0	1	1	0	1	0
1	0	1	0	0	0	0
0	1	1	0	0	1	0
0	1	1	0	0	1	0
0	0	1	1	0	1	0
0	0	0	0	0	1	0
1	0	1	1	0	1	0
1	0	0	0	0	0	0
1	0	1	0	0	0	0
0	0	1	0	0	1	0
1	0	1	1	0	1	0
0	0	1	0	1	1	0
1	0	1	1	0	1	0
0	1	0	0	0	1	0
1	1	0	0	1	1	1
0	0	0	1	0	1	0
1	0	1	0	0	0	0
1	0	1	0	0	1	0
1	1	1	0	0	0	0
0	0	1	1	0	1	0
0	0	1	0	0	0	0
1	0	1	0	0	0	0
1	0	1	0	0	1	0
1	1	1	0	0	0	0
0	0	1	0	0	0	0
1	0	0	1	0	1	0
0	1	1	0	0	2	1
1	0	1	1	0	0	0
1	1	1	0	0	2	0
0	0	1	0	0	0	0
0	1	1	1	0	1	0
1	0	1	0	0	1	0
1	1	1	1	0	1	0
0	0	1	1	1	0	0
0	1	1	0	0	2	1
0	1	1	1	0	1	0
1	0	0	1	0	1	0
0	0	1	0	0	0	0
1	0	1	1	0	1	0
0	0	1	0	0	0	0
0	1	1	0	0	1	0
1	1	0	0	0	1	0
0	0	1	1	0	1	0
1	0	1	0	0	0	0
0	0	1	0	0	1	1
1	0	1	0	0	1	0
1	0	1	1	0	0	0
0	0	1	0	0	0	0
1	0	0	0	0	0	1
0	0	1	0	0	0	0
1	0	1	0	0	1	1
0	1	1	1	0	1	0
0	0	1	0	0	1	0
1	0	1	1	0	0	0
1	0	0	0	0	1	0
0	1	1	0	0	1	0
0	0	0	0	1	0	1
1	1	1	1	0	1	1
0	0	1	0	0	1	0
1	0	1	1	0	1	0
1	0	0	1	0	1	0
1	1	1	0	0	1	0
0	1	1	0	0	1	1
0	0	1	1	0	0	0
1	0	1	0	0	0	0
1	1	1	0	0	1	0
0	0	0	1	0	0	0
0	0	1	0	0	1	0
0	0	1	0	0	0	0
0	1	1	1	0	1	0
1	0	1	0	0	1	0
0	0	1	1	0	0	0
0	1	0	1	0	1	0
1	0	1	1	1	1	0
0	0	1	1	0	0	0
1	1	1	0	0	0	0
1	0	1	0	0	0	0
1	0	1	1	0	2	1
0	0	0	0	1	0	0
0	1	1	0	0	1	1
0	0	1	0	0	1	1
0	0	1	0	0	1	0
0	0	1	0	1	1	0
1	0	0	1	0	0	0
0	1	1	0	0	1	0
1	0	1	0	0	0	0
0	1	0	1	0	0	0
0	0	1	0	0	0	0
1	0	1	0	0	1	0
1	0	0	1	0	1	0
0	0	1	0	0	0	0
0	0	1	0	1	1	0
1	0	1	0	0	1	0
1	0	1	1	0	1	0
0	0	1	1	0	0	0
0	0	1	0	0	0	0
0	0	1	1	0	0	0
0	1	1	0	0	1	0
1	0	0	0	0	1	0
0	0	1	1	0	2	0
0	0	1	1	0	1	1
0	0	1	0	0	0	0
1	1	1	1	0	1	0
0	1	1	0	0	1	0
1	0	1	0	0	1	0
1	1	1	0	0	0	0
0	1	1	0	0	1	0
0	1	1	0	0	1	0
0	1	0	1	0	1	0
0	0	1	1	0	1	0
1	1	1	0	0	0	0
1	1	0	0	1	0	0
1	1	1	0	0	1	0
0	0	1	0	0	0	0
1	0	1	0	0	1	0
1	1	1	0	0	0	0
0	0	0	0	0	1	0
0	1	0	1	0	1	0
0	0	0	1	0	0	0
0	0	1	1	0	0	0
0	1	1	1	0	1	0
0	1	1	0	0	0	1
0	0	1	1	0	0	1
0	1	1	0	0	0	0
0	1	1	1	0	1	0
0	1	0	1	0	1	0
1	1	0	1	0	1	0
1	1	0	1	0	1	0
1	1	0	1	0	1	0
1	1	1	1	0	0	0
0	0	0	1	0	0	0
0	0	1	0	0	2	1
1	0	0	0	0	0	0
0	1	1	1	0	1	0
0	0	0	0	0	0	0
1	0	1	1	0	0	0
0	0	1	1	0	1	0
1	0	1	1	0	1	0
0	0	1	1	0	1	0
0	1	1	1	0	1	0
0	0	1	0	0	1	0
0	0	1	0	1	0	0
0	0	1	1	0	0	1
0	1	1	0	0	1	0
0	1	0	1	0	1	0
1	0	1	0	0	0	0
0	0	1	1	0	1	0
0	1	1	0	0	1	0
1	1	0	0	0	1	0
0	0	0	0	1	0	0
1	1	1	1	0	1	0
1	0	1	1	0	1	0
1	0	1	0	1	1	0
0	0	1	0	0	0	0
1	1	1	1	0	1	0
0	1	1	1	0	1	0
1	0	1	1	0	1	0
0	0	0	1	0	0	0
1	0	1	0	0	1	0
1	1	1	1	0	1	1
0	0	0	0	0	1	0
0	1	1	0	0	1	0
1	0	0	1	0	2	0
1	0	1	0	0	1	0
1	0	1	1	0	1	0
1	0	1	1	0	0	0
0	0	1	1	0	1	1
1	0	0	1	0	0	0
0	0	0	0	0	1	0
0	0	1	0	0	1	1
0	0	1	0	0	0	0
1	0	1	0	0	1	0
0	0	0	0	0	0	0
0	1	1	1	0	1	0
1	0	1	0	0	1	0
0	0	1	0	0	2	0
1	1	1	0	0	1	0
0	1	1	1	0	1	1
0	0	1	0	0	1	1
0	1	1	1	0	1	0
1	1	1	1	0	1	0
0	1	1	1	0	1	1
0	1	1	1	1	1	1
0	1	1	1	0	0	0
0	0	1	0	0	0	0
0	0	0	0	0	0	0
1	0	1	0	0	0	0
0	1	1	1	0	1	1
1	1	0	0	0	2	0
0	0	0	1	0	0	0
0	0	1	0	0	0	0
0	0	1	1	0	1	0
0	0	1	0	0	0	0
0	0	1	0	1	1	0
0	0	1	1	0	1	1
1	0	0	0	0	1	0
1	0	0	0	0	1	0
1	0	1	0	0	1	0
1	1	0	1	0	0	0
0	1	1	1	0	1	1
0	0	0	1	0	0	0
0	0	0	0	0	0	0
1	0	1	1	0	1	0
0	1	0	1	0	2	0
0	0	1	0	0	0	0
1	0	1	0	1	0	0
1	0	1	1	0	1	0
0	0	1	1	0	0	0
1	1	1	0	0	0	0
1	0	1	1	0	1	0
1	1	0	1	1	1	0
0	1	1	0	0	1	0
0	1	1	0	0	1	0
1	1	1	0	0	1	1
0	0	1	0	0	1	0
0	0	1	0	0	1	0
0	0	1	0	1	1	1
0	0	1	0	0	0	0
1	0	1	0	0	0	0
0	0	0	0	1	0	1
0	1	1	0	1	1	0
1	1	0	0	0	1	0
1	0	1	0	0	0	0
1	1	1	0	0	1	0
0	1	1	1	0	1	0
0	1	1	0	0	1	0
1	0	1	0	1	1	0
1	0	1	1	0	1	0
1	0	1	1	0	1	0
0	1	1	0	0	2	0
0	0	1	1	0	0	0
1	0	1	0	0	0	0
0	1	1	0	0	1	0
0	0	0	0	0	0	0
0	0	0	0	0	0	1
1	0	1	0	0	1	0
0	0	1	0	0	0	0
0	1	1	1	0	1	0
1	0	1	0	1	1	0
0	0	0	0	1	0	0
1	1	1	1	0	1	1
0	0	1	0	0	1	0
0	1	1	0	0	2	0
0	0	1	1	0	1	0
0	0	1	0	0	0	0
0	1	1	1	0	1	0
1	0	1	0	0	1	0
0	1	0	1	1	1	1
0	1	0	1	0	2	0
1	0	1	0	0	1	0
0	1	1	1	0	1	0
0	1	0	0	0	2	0
1	1	1	1	0	1	0
0	0	1	0	0	0	0
0	1	1	1	0	1	0
0	0	1	0	0	1	0
0	1	1	0	0	1	0
0	0	1	1	0	2	0
1	0	1	1	0	0	0
0	1	1	0	0	2	0
1	0	1	1	0	0	0
0	0	1	0	0	1	0
1	0	1	0	0	1	0
1	1	0	0	0	0	0
1	0	1	1	0	0	0
0	0	0	0	1	0	0
0	0	1	0	0	2	0
1	1	1	1	0	1	0
1	0	1	1	0	1	0
1	0	0	1	0	1	0
1	1	1	0	0	1	0
0	0	1	1	0	1	0
0	0	1	0	0	1	0
1	1	0	0	0	0	0
0	0	1	0	1	0	0
1	1	1	0	0	1	0
0	1	1	0	0	0	0
1	0	1	0	0	1	0
0	0	1	1	0	0	0
1	0	1	1	0	1	0
0	1	1	1	0	2	0
1	0	1	0	0	1	0
0	1	1	1	0	2	0
1	0	1	0	0	1	0
0	0	1	0	0	0	0
0	0	1		0	2	0
1	0	1	1	0	1	0
1	0	1	0	0	0	1
1	1	1	1	0	1	0
1	1	1	1	0	1	0
1	0	1	1	0	0	0
0	1	1	0	1	0	0
0	0	1	0	0	1	0
0	1	0	0	0	0	0
0	1	1	0	0	1	0
1	0	1	0	0	1	1
0	1	0	0	0	0	1
0	0	1	0	0	1	0
0	0	1	0	1	1	0
0	0	1	0	0	1	0
0	1	1	0	1	1	0
0	0	1	1	0	1	0
1	1	1	1	0	1	0
0	1	1	1	0	1	0
0	0	0	1	0	0	0
1	0	0	0	0	1	0
0	0	1	0	0	1	0
1	1	1	1	0	1	0
1	0	1	1	0	0	0
0	1	1	1	0	1	0
0	0	1	0	0	1	0
1	0	0	0	0	1	0
0	0	0	1	0	1	1
1	0	1	1	0	1	0
0	0	1	1	0	0	0
0	0	1	0	0	0	0
0	0	1	0	0	1	1
1	1	1	1	0	0	0
1	0	1	1	0	1	0
1	0	0	0	0	1	0
0	0	0	0	0	1	0
0	0	1	0	1	0	0
0	0	1	1	0	1	0
1	0	1	0	0	1	0
1	0	1	1	0	0	0
0	0	1	0	0	0	0
0	1	1	0	1	2	0
0	0	1	0	0	1	0
1	0	1	1	0	1	0
1	1	1	0	0	1	0
0	0	1	0	0	1	0
0	0	1	0	0	0	0
0	0	1	0	1	0	0
0	0	1	0	0	1	1
0	0	1	1	0	1	0
1	0	1	0	0	1	0
0	0	1	1	0	1	0
1	1	1	1	0	0	1
1	1	1	1	1	1	1
0	0	1	0	0	0	0
0	1	1	0	0	2	0
0	0	1	1	0	0	0
1	0	1	0	0	0	0
0	0	1	0	0	0	0
0	0	0	1	0	0	0
1	0	1	0	1	1	0
1	0	1	0	0	0	0
0	1	0	1	0	2	0
1	0	0	1	0	1	0
1	0	0	0	0	1	0
0	1	0	1	1	1	0
1	0	1	1	0	1	1
0	1	1	1	0	2	0
0	0	1	1	0	1	0
0	1	0	0	1	1	0
1	1	1	1	0	1	0
0	1	1	1	0	2	1
1	0	1	0	0	0	1
1	0	1	1	0	0	0
0	1	0	0	0	1	0
0	0	0	0	0	1	0
0	0	1	1	0	0	0
0	1	0	1	0	1	0
1	0	1	0	0	2	0
1	1	1	0	0	1	1
1	1	1	0	0	0	0
0	0	1	0	0	1	0
1	0	1	0	1	1	0
1	0	1	1	0	0	1
1	0	1	0	0	0	0
0	1	1	1	0	1	0
0	1	0	1	0	0	0
1	1	0	0	0	0	0
0	0	1	0	0	0	0
1	0	0	0	0	1	0
0	0	1	0	0	0	0
1	0	1	0	0	1	0
1	0	1	0	1	1	0
1	1	1	0	0	1	0
1	0	1	1	0	0	0
0	0	1	1	0	1	0
0	0	1	0	0	1	0
0	0	0	0	0	0	0
0	0	1	0	0	0	0
0	0	0	0	1	0	0
1	0	1	1	0	0	0
0	0	1	1	0	0	0
0	0	1	0	0	2	0
1	0	1	1	0	1	1
1	0	1	0	1	0	0
1	0	1	0	0	1	0
0	0	1	0	0	0	0
0	0	1	0	0	0	0
1	1	1	1	0	0	0
0	0	1	1	0	1	0
0	0	0	0	0	0	0
1	1	1	1	0	0	1
1	1	1	1	1	1	0
1	1	1	0	0	1	1
0	0	1	0	0	1	0
0	0	0	0	0	0	0
0	0	1	1	0	0	1
1	0	0	1	0	1	0
0	1	1	1	0	1	1
0	0	1	1	0	1	0
1	1	0	0	0	1	0
1	1	1	0	0	1	0
0	1	1	0	0	0	0
0	1	0	1	0	1	0
0	0	1	0	0	0	0
1	1	1	1	0	0	0
0	0	1	0	0	1	0
1	0	1	0	0	0	0
0	1	1	1	0	1	0
1	1	1	1	0	1	0
0	0	1	0	0	0	0
0	1	1	1	0	1	0
0	0	1	0	0	0	0
1	1	1	0	0	1	0
1	1	0	1	1	1	0
0	1	1	1	0	2	0
0	0	1	1	0	1	0
0	1	1	1	1	1	0
1	1	1	1	0	1	1
1	1	0	1	0	0	0
1	0	1	0	0	1	0
0	0	0	1	0	0	1
0	0	1	1	0	2	0
1	0	1	1	0	1	0
0	0	1	0	0	0	0
0	1	1	0	0	1	0
0	0	1	0	0	0	0
1	0	0	1	0	1	0
0	0	0	1	0	0	0
1	0	1	0	0	0	0
0	0	1	1	0	0	0
1	0	0	1	0	0	0
1	0	1	1	0	0	0
1	1	1	0	0	1	1
1	0	1	0	0	0	0
1	0	1	0	0	1	0
0	0	1	0	0	0	1
0	1	1	1	0	2	0
1	0	1	1	0	1	0
1	0	1	1	1	1	0
0	0	1	1	0	0	1
0	1	1	0	0	1	0
0	0	1	0	0	1	0
1	1	1	0	0	0	0
0	0	0	0	0	0	0
1	0	1	0	0	0	0
0	0	1	1	0	1	0
0	0	1	0	0	2	0
0	1	1	0	0	1	1
0	0	1	1	0	1	0
0	1	0	0	0	2	0
1	1	1	0	0	1	0
1	1	0	1	0	1	0
0	0	1	0	0	1	0
1	1	1	1	0	1	0
0	0	1	1	0	0	0
0	0	0	1	0	0	0
0	0	1	0	0	0	0
0	0	1	0	0	2	0
1	0	1	0	1	1	0
0	0	1	0	0	1	0
0	0	1	1	0	0	0
0	0	1	1	0	1	0
0	0	1	0	0	1	0
1	0	0	0	0	0	0
1	0	0	0	0	0	0
1	0	1	0	0	1	0
1	1	0	0	0	2	0
0	0	1	0	0	1	0
0	1	0	1	0	0	0
1	1	1	0	0	1	0
0	0	1	0	0	1	0
0	0	1	1	0	1	0
0	0	1	0	0	0	0
0	0	1	0	0	0	0
0	0	1	0	0	1	0
0	1	1	0	1	2	0
0	1	0	0	0	1	0
0	1	1	1	0	0	0
1	0	1	1	0	1	0
1	1	1	1	0	2	0
0	0	1	1	0	0	0
0	0	1	0	0	0	0
1	0	1	0	0	1	0
0	0	0	0	0	1	0
0	1	1	1	0	1	0
0	0	0	1	0	0	0
1	0	1	0	0	1	0
0	0	1	1	0	0	1
0	0	1	0	0	0	0
1	0	1	0	1	0	0
1	0	1	1	0	1	0
0	0	1	0	0	0	1
1	0	1	0	0	1	0
1	0	1	1	0	1	0
0	0	1	0	0	0	0
0	0	1	0	0	0	0
0	0	1	0	0	0	0
1	0	1	0	0	1	0
0	0	0	1	0	0	1
1	0	1	1	0	1	0
0	0	1	1	0	1	1
0	0	0	0	0	1	0
0	0	1	0	0	0	1
0	0	0	0	0	0	0
1	0	0	1	0	1	0
1	1	1	1	0	1	0
0	1	1	1	0	1	1
0	1	1	0	0	1	0
0	0	1	1	0	1	0
0	1	0	0	0	1	0
0	0	1	1	0	1	0
0	0	0	0	1	0	0
1	1	1	0	0	1	1
0	0	1	1	0	0	1
0	1	1	0	1	0	0
1	0	1	1	0	0	0
1	1	1	0	0	1	0
1	0	1	0	0	0	0
0	1	1	0	1	2	0
0	0	1	0	0	1	0
0	0	1	0	0	0	0
0	0	1	1	0	1	1
1	1	1	0	0	0	0
0	0	0	1	1	1	0
0	0	1	1	0	0	0
1	1	1	1	0	0	0
1	0	1	0	1	1	0
1	0	1	0	0	0	0
0	1	1	0	0	1	0
0	1	1	0	0	1	0
1	0	1	0	0	0	1
0	0	1	0	0	1	0
1	0	0	0	0	1	0
1	1	0	0	0	0	0
0	0	1	0	0	1	0
0	0	1	0	0	1	0
0	0	1	0	0	1	0
0	0	0	0	0	1	0
1	0	0	0	1	1	0
0	0	1	0	0	1	0
0	0	0	1	0	1	0
0	1	1	0	0	1	0
0	0	1	1	0	0	0
0	0	1	1	0	0	0
1	0	1	1	0	0	0
1	1	0	1	0	0	1
1	1	1	0	0	2	0
1	0	1	0	0	0	0
0	0	1	1	0	0	0
0	0	0	0	1	1	0
1	0	0	0	0	0	0
0	0	1	0	0	1	0
0	1	1	0	0	1	0
1	1	1	0	0	1	1
0	0	1	0	0	1	0
1	0	1	1	0	1	0
0	0	1	0	0	1	1
1	0	1	0	0	0	1
0	0	1	0	0	1	0
0	1	1		0	0	0
0	1	0	0	0	1	0
0	0	0	0	0	1	0
1	1	1	0	0	1	0
0	0	1	0	1	0	0
0	1	1	1	0	0	1
0	0	1	1	0	0	0
1	1	1	1	0	2	0
0	1	1	1	1	1	0
0	0	1	0	0	1	0
1	0	1	0	0	0	0
1	0	1	1	0	0	0
0	1	1	1	0	2	1
0	0	1	1	0	1	0
0	0	1	1	0	0	1
1	1	1	1	0	1	0
0	0	0	0	0	1	0
0	1	1	1	0	1	0
0	1	1	0	0	1	0
0	1	0	0	0	1	0
0	0	1	0	0	0	0
1	1	1	1	0	1	0
1	0	1	1	0	1	1
1	0	0	0	0	0	0
1	0	1	1	0	1	0
1	1	0	0	0	1	0
0	1	1	1	0	1	1
0	1	1	1	0	1	0
0	0	1	0	0	2	0
1	0	1	1	0	1	0
1	0	1	0	0	1	0
1	1	1	0	0	0	0
1	1	1	1	0	0	0
0	0	1	1	0	1	0
0	1	1	1	0	1	0
0	0	0	1	0	0	0
0	0	0	0	0	2	0
0	0	1	0	0	1	0
0	0	1	1	0	1	0
1	1	1	0	0	0	0
1	0	0	1	0	1	0
0	1	0	1	0	1	0
1	0	1	0	0	2	1
0	1	1	1	0	0	0
0	0	1	0	0	1	0
1	1	0	1	1	1	0
1	1	1	1	0	1	0
0	1	1	0	0	1	0
0	0	0	0	0	1	0
0	0	1	1	0	0	0
1	1	1	1	0	0	0
1	0	1	0	0	1	0
0	1	1	0	0	1	0
0	0	1	0	0	0	0
1	1	0	1	0	0	0
0	1	1	0	0	2	1
0	0	1	1	0	1	0
1	0	1	0	0	1	0
0	0	1	1	0	1	0
0	0	0	0	1	0	0
0	0	0	0	1	0	0
1	1	1	0	0	1	1
1	1	1	1	0	1	0
0	1	1	0	0	1	1
0	0	1	1	0	0	0
0	1	0	1	0	1	0
0	0	0	1	0	1	0
1	0	0	1	0	0	0
0	0	1	0	0	0	0
0	0	1	0	0	1	0
0	0	1	0	0	0	0
1	0	1	0	0	1	0
0	0	1	1	0	1	0
0	1	0	0	0	1	0
1	1	0	0	1	2	1
1	0	1	0	1	0	0
0	0	1	1	0	0	0
1	1	1	1	0	1	0
0	0	1	1	0	0	0
1	0	1	0	1	0	1
0	1	1	0	0	1	0
0	0	1	0	1	1	0
0	0	0	0	0	0	0
0	1	1	1	0	1	1
1	0	0	1	0	0	0
0	0	1	0	0	1	0
0	0	1	1	0	0	0
0	1	1	0	0	1	0
0	1	1	0	0	1	0
0	0	1	1	0	1	1
1	0	1	0	0	0	0
0	0	1	0	1	0	0
0	0	1	1	0	0	1
1	0	1	1	0	1	0
1	0	1	1	0	0	0
0	1	1	1	0	1	0
0	0	1	1	0	1	0
0	1	1	0	0	1	0
0	1	1	0	0	1	0
1	0	1	0	1	0	1
0	1	1	0	0	1	0
1	1	1	0	0	0	1
1	1	1	0	1	1	0
0	0	1	0	0	1	1
0	0	1	0	1	0	0
1	0	1	1	0	1	1
0	1	1	0	0	1	0
0	0	1	0	0	1	0
0	1	1	0	0	2	0
0	0	1	0	0	0	0
0	0	1	1	0	1	0
0	0	1	1	1	1	0
1	1	1	0	1	1	0
0	1	1	0	0	2	0
0	0	1	1	0	1	0
0	0	1	0	0	1	0
1	1	1	1	0	1	0
0	0	1	0	0	0	0
0	1	1	1	1	1	0
0	0	1	0	0	0	0
1	0	1	0	0	1	0
0	0	0	0	0	1	0
0	0	0	0	0	0	0
0	0	1	1	0	0	0
1	1	1	0	0	0	0
1	0	1	0	0	1	0
1	0	1	1	0	1	0
0	0	1	0	0	0	1
1	0	1	1	0	0	0
1	0	0	1	0	1	0
1	0	1	0	0	1	0
1	0	1	0	0	0	0
1	0	1	1	0	0	0
1	0	1	0	0	1	0
0	1	1	1	0	1	0
1	1	1	1	0	1	0
0	0	1	1	0	1	1
0	1	1	0	0	1	0
1	0	1	0	0	0	0
0	0	1	0	0	1	0
0	0	0	1	0	1	0
1	0	1	1	0	1	0
1	0	1	0	1	1	1
1	0	1	0	0	1	0
0	0	0	0	1	1	0
1	0	1	1	0	1	0
0	0	1	0	0	0	0
0	0	1	0	0	0	0
0	1	1	0	1	0	0
0	1	1	1	1	2	0
0	1	1	0	0	1	0
0	1	1	1	0	1	0
1	0	1	1	0	0	0
1	1	1	1	0	1	0
0	0	0	1	0	1	0
1	0	1	1	0	1	0
0	1	1	0	0	1	0
0	1	1	0	0	2	1
0	1	1	1	0	0	0
0	0	1	0	0	1	0
1	0	1	0	1	1	0
0	0	1	1	0	0	0
0	0	0	0	0	1	0
0	1	1	1	0	1	0
1	0	1	1	0	0	0
1	1	0	1	0	1	1
0	1	1	0	0	2	0
1	0	1	1	0	0	0
0	1	0	1	0	1	0
0	1	0	0	0	1	1
1	0	1	0	0	1	1
0	0	1	0	0	1	0
1	0	1	0	0	0	0
1	0	1	0	0	0	0
0	0	0	1	0	1	0
1	0	1	0	0	1	0
0	0	1	1	1	1	0
0	1	1	1	0	1	0
1	0	1	1	0	1	0
1	0	0	0	0	1	0
1	1	1	0	0	1	0
1	1	1	0	0	1	0
1	0	0	1	0	1	0
1	1	1	0	0	1	0
0	0	1	1	0	1	0
0	0	0	1	1	1	0
1	1	1	0	0	0	0
0	0	1	0	0	0	0
0	1	1	0	0	1	0
1	0	0	0	0	0	0
0	1	1	0	0	0	0
1	0	0	0	0	1	0
0	1	1	1	0	1	0
0	1	1	1	0	1	0
0	0	1	0	1	1	1
1	0	1	1	0	0	0
0	1	1	1	0	1	0
1	0	1	1	0	0	0
0	1	1	1	0	1	0
0	0	1	1	0	0	0
1	1	1	1	0	1	0
0	0	1	0	0	1	1
0	0	1	0	0	0	0
1	1	1	0	0	1	0
0	0	1	1	0	0	0
1	0	1	1	0	0	0
0	0	0	0	0	0	0
0	1	1	1	0	2	0
1	0	0	1	0	1	0
1	0	0	1	1	0	0
0	1	1	0	0	0	0
1	1	1	1	0	1	0
1	1	1	1	0	1	0
0	0	1	0	0	0	0
1	0	1	0	0	1	0
1	0	1	1	0	0	0
1	0	1	0	0	1	0
0	0	1	1	0	0	0
1	0	0	1	0	0	1
1	0	0	1	1	1	1
1	0	1	1	0	1	0
0	0	1	1	0	0	0
1	0	0	1	0	1	0
1	0	0	1	1	1	0
0	0	0	0	0	1	0
1	0	1	1	0	1	1
1	0	1	1	0	0	1
0	0	1	0	0	0	0
1	1	1	0	0	2	0
0	1	1	0	0	1	0
1	0	1	1	0	0	0
1	0	1	1	0	0	1
0	0	1	0	0	0	0
1	0	1	0	0	1	0
1	0	1	1	0	1	0
0	1	1	0	0	1	0
1	1	1	1	0	1	0
0	1	1	1	0	1	0
1	1	1	1	0	1	0
1	1	1	0	0	1	0
1	0	1	1	0	0	0
1	0	1	1	0	0	0
0	0	1	1	0	0	0
0	1	1	1	0	0	0
1	1	1	1	0	1	0
1	1	1	1	1	1	1
1	0	1	1	0	1	1
0	0	1	0	0	1	0
1	0	1	1	0	1	0
1	1	1	1	0	1	0
0	0	1	1	0	1	0
1	1	0	1	0	1	0
0	0	1	1	0	0	0
1	0	1	0	0	0	0
0	1	1	1	0	2	0
0	0	1	0	0	0	1
1	1	1	1	1	2	1
0	0	1	0	0	1	0
0	0	1	0	0	0	0
0	0	1	1	0	1	0
0	1	0	1	0	0	0
0	1	1	1	0	1	0
1	0	1	0	0	1	0
0	0	1	1	0	0	0
1	1	1	0	0	0	1
1	0	1	1	0	1	0
1	0	0	1	0	1	0
1	0	1	1	0	1	0
1	0	1	0	0	1	0
0	1	1	1	0	1	0
0	1	1	0	0	0	0
0	0	0	1	0	0	0
1	0	1	0	0	0	0
1	0	1	0	0	2	0
1	0	1	0	0	0	0
1	1	0	0	0	1	0
0	0	1	0	0	0	0
0	1	1	0	0	1	0
0	1	1	1	0	2	0
0	1	1	1	0	1	0
1	1	1	0	0	1	0
1	1	0	0	0	1	0
1	0	0	1	0	1	0
0	0	1	0	0	1	0
0	0	0	0	0	1	0
1	0	1	1	0	0	0
0	0	1	0	0	1	0
1	0	1	1	0	0	0
1	0	1	1	0	0	0
0	0	1	0	1	0	0
1	0	1	1	0	0	0
1	1	0	0	0	1	0
0	0	1	0	0	0	0
0	1	1	0	0	1	0
1	1	1	0	0	1	0
0	0	0	1	0	0	0
0	1	0	1	0	0	0
0	1	1	1	0	1	0
0	0	0	0	0	1	0
1	1	1	1	0	1	0
1	1	1	0	0	0	1
1	1	1	1	0	1	0
0	1	0	1	0	1	0
0	1	1	1	0	1	0
0	0	1	0	0	0	0
0	0	0	0	0	0	0
0	1	0	0	0	0	0
1	0	1	0	0	1	0
0	1	1	0	0	1	0
0	0	1	1	0	0	0
1	0	0	0	0	1	0
1	1	1	0	0	1	0
1	1	0	0	0	2	0
0	1	1	0	0	1	1
0	0	0	1	0	1	1
0	1	1	0	0	2	0
1	0	1	1	0	1	0
1	1	1	0	0	0	0
0	1	1	1	0	2	0
0	0	1	1	0	1	0
0	0	1	1	0	0	0
0	1	1	1	0	1	0
1	1	1	1	0	1	1
0	0	0	0	1	1	1
0	1	1	0	0	1	1
1	0	0	0	0	1	0
1	1	1	1	0	1	0
0	0	1	0	1	0	1
0	1	1	0	0	2	0
1	0	0	0	0	0	1
0	0	1	1	0	1	0
0	0	1	1	0	1	0
0	0	0	0	1	0	1
1	0	0	1	0	0	0
0	0	1	0	0	0	0
0	0	1	0	0	0	0
1	1	1	0	0	1	0
0	1	1	1	0	2	1
1	1	1	1	0	1	1
1	0	1	0	0	0	0
0	1	1	0	0	1	0
0	0	1	0	0	1	0
0	0	0	1	1	0	0
1	0	0	0	0	1	0
0	0	1	1	0	0	0
0	1	1	0	0	1	0
0	0	1	0	0	1	0
1	1	1	1	0	1	0
1	0	1	1	0	0	0
0	0	1	0	0	0	0
0	1	1	1	0	0	0
0	0	1	1	0	2	0
0	0	1	1	0	1	0
0	1	1	1	0	1	0
1	0	1	1	0	0	0
1	0	1	0	0	1	0
1	0	0	1	0	1	0
1	0	1	0	0	1	0
0	0	1	0	0	0	0
0	0	1	1	0	0	0
0	0	1	1	0	1	0
0	0	0	1	0	0	0
1	1	0	1	0	0	0
0	1	1	0	0	1	0
1	0	0	1	0	0	0
0	0	1	0	0	0	1
0	1	1	0	0	1	0
0	1	1	1	0	1	0
0	0	0	0	0	0	0
0	0	1	1	0	0	0
0	0	1	0	0	0	0
0	0	1	0	0	0	0
0	0	1	0	0	1	0
0	1	1	1	0	2	0
0	1	1	1	0	2	0
0	1	0	0	0	2	0
1	1	1	1	0	1	0
0	0	0	0	0	1	0
1	1	0	1	0	0	0
1	0	0	1	0	0	0
1	1	0	1	0	0	0
0	0	0	1	0	0	0
0	0	0	1	0	0	0
0	1	0	0	0	2	0
0	1	1	0	0	1	0
0	0	1	0	0	1	0
1	1	0	1	0	1	0
0	0	1	0	0	0	0
0	1	1	0	0	1	0
0	0	1	0	1	1	1
1	0	1	0	0	1	0
1	0	1	1	0	0	0
0	1	1	0	0	0	0
0	1	1	1	0	2	0
1	0	1	0	0	0	0
0	0	1	0	0	0	0
1	1	0	0	0	1	0
0	1	1	1	0	1	0
0	0	1	0	0	0	0
1	0	1	0	0	0	1
1	0	1	0	0	2	0
0	0	0	0	0	1	0
0	0	0	0	1	0	0
1	1	1	1	0	1	0
0	1	1	0	0	2	0
0	1	1	1	0	2	0
0	1	1	0	0	1	0
0	0	1	0	0	0	0
0	0	1	0	0	0	0
1	0	0	0	0	1	0
0	0	0	1	1	1	0
0	1	1	1	0	0	0
0	1	1	1	1	1	0
1	0	0	1	0	1	0
1	0	1	1	1	0	0
1	0	1	1	0	0	0
1	1	1	0	0	0	0
0	1	0	1	0	1	0
1	0	1	0	0	1	0
1	1	0	0	0	1	0
0	0	1	1	0	1	0
0	1	0	1	1	2	0
0	0	1	1	0	1	0
0	0	1	1	0	0	0
1	0	0	1	0	1	0
0	0	1	1	0	1	0
1	0	1	1	0	1	0
0	0	0	1	0	0	0
0	1	1	0	0	1	0
1	1	0	0	0	2	0
0	0	1	0	0	0	0
0	0	1	1	0	1	0
1	0	1	1	0	0	0
0	0	0	1	1	0	0
1	1	1	0	0	1	0
1	1	1	0	0	1	0
1	1	1	0	1	1	0
0	0	0	1	0	0	0
1	1	0	0	0	1	0
1	0	1	0	0	0	0
1	0	1	0	0	0	0
0	0	1	1	0	0	0
1	0	1	0	0	0	1
0	1	1	0	0	1	0
1	0	1	1	0	1	1
1	1	1	0	0	1	0
0	0	1	0	0	0	0
0	0	1	0	0	1	1
0	0	1	1	0	1	0
0	1	1	0	0	0	0
0	1	1	1	0	1	0
0	0	1	1	0	0	0
0	1	1	1	1	1	0
1	0	1	0	0	1	0
1	0	1	0	0	1	0
0	1	1	0	0	1	0
0	0	1	0	0	2	0
0	0	1	0	0	1	0
0	0	1	0	0	1	0
0	0	1	0	0	1	0
0	0	1	0	1	1	0
0	1	0	1	0	1	0
1	0	1	1	0	1	0
0	0	1	1	0	2	0
1	0	1	0	0	1	1
1	0	1	0	1	1	0
1	0	1	1	0	1	0
0	0	1	1	0	0	0
1	0	1	1	0	1	1
0	0	1	0	0	1	0
0	0	1	1	0	2	0
0	0	0	1	0	1	0
1	0	1	0	0	1	0
0	0	0	0	0	0	0
0	0	1	0	0	1	0
0	1	1	0	0	2	0
0	1	1	0	0	2	0
0	1	1	1	0	2	0
1	0	1	1	0	1	0
1	0	0	1	0	1	0
1	1	1	0	0	0	0
1	1	0	1	0	0	0
0	0	1	1	0	0	1
0	0	1	0	0	2	0
1	0	0	0	0	1	0
0	0	1	1	0	0	0
0	0	1	0	0	2	0
1	0	1	1	0	1	0
0	1	1	0	0	1	0
0	0	1	0	0	1	0
1	0	0	1	0	1	0
1	0	1	1	0	1	0
0	0	1	1	0	1	0
1	0	0	0	0	1	0
0	0	1	0	0	1	0
1	0	1	1	0	1	0
1	0	1	0	0	0	0
1	1	1	0	0	0	0
1	0	1	1	0	1	0
1	0	1	1	0	1	0
0	0	0	0	1	0	0
0	0	1	0	1	1	0
1	1	0	1	0	1	0
0	0	0	0	0	0	0
0	0	0	0	0	1	0
1	0	1	0	1	0	0
0	0	1	1	0	0	0
1	0	0	0	0	0	0
0	1	1	0	1	0	0
0	1	1	0	0	2	0
1	0	1	1	0	0	0
1	0	0	1	0	1	0
0	0	0	1	0	0	0
0	1	1	1	0	1	0
1	0	1	0	0	1	0
1	1	1	1	1	2	0
1	0	1	1	1	0	0
1	0	1	1	0	1	0
1	0	1	0	0	1	0
1	0	1	0	0	1	0
0	0	0	0	0	0	0
0	1	1	1	0	1	0
1	0	1	0	0	1	0
0	1	0	1	0	2	0
0	0	1	1	0	1	0
0	0	1	1	1	1	0
1	0	1	0	0	1	0
0	0	1	1	1	0	0
0	0	1	0	1	0	0
0	0	1	0	1	0	0
1	0	0	1	0	1	0
1	0	1	1	0	1	0
0	1	0	1	1	2	1
1	0	0	0	0	0	0
0	0	1	0	0	1	0
1	1	0	1	0	0	1
0	0	1	1	0	0	0
0	0	1	0	0	2	1
0	1	1	0	0	2	0
0	0	0	0	0	0	0
1	1	1	1	0	1	0
1	0	1	0	0	1	1
0	0	1	1	0	1	0
0	0	1	0	0	0	0
1	0	1	1	0	1	0
1	0	1	0	0	1	0
1	1	1	0	0	1	1
0	0	0	0	0	1	0
0	1	1	0	0	1	0
1	0	0	0	0	1	0
0	1	1	1	0	1	1
0	1	1	0	0	1	0
0	0	1	0	0	1	0
1	0	1	1	0	0	1
1	0	1	1	0	0	0
0	0	1	1	1	0	0
1	0	1	0	0	0	0
1	0	0	0	0	0	0
1	0	1	0	0	0	0
1	1	0	1	0	1	0
0	0	1	1	0	1	0
0	1	0	0	0	0	0
0	0	1	0	0	1	0
0	0	1	1	0	0	0
0	0	0	0	0	1	0
0	0	0	0	1	1	0
1	1	0	0	0	0	0
0	0	1	0	0	0	0
0	0	1	1	0	0	0
1	0	0	1	0	0	0
0	0	1	1	0	0	0
0	0	0	1	1	0	0
1	0	0	1	0	1	0
0	0	1	0	0	0	0
1	1	1	1	0	2	0
1	0	1	1	0	1	0
1	0	1	0	0	1	0
0	0	1	0	0	0	0
0	1	0	0	0	1	0
1	0	1	1	0	1	0
0	0	1	0	0	1	0
1	0	0	1	0	1	0
0	0	1	0	1	0	0
0	0	1	0	0	0	0
1	0	1	1	0	1	0
0	0	1	1	0	1	0
1	1	1	1	0	1	1
0	0	1	1	0	1	0
1	0	0	1	0	1	0
1	1	1	0	0	1	0
1	1	1	0	0	1	0
0	0	1	1	1	1	0
1	0	1	0	1	0	0
1	0	1	0	0	1	0
1	0	0	1	0	1	0
0	1	0	1	0	0	0
0	0	0	1	0	0	0
0	1	1	0	1	1	1
0	1	1	0	1	0	0
0	0	1	0	0	1	0
1	1	1	1	0	1	0
1	0	1	0	0	1	0
1	1	1	1	0	1	1
1	1	0	1	0	1	0
1	1	0	0	0	0	0
1	1	1	0	0	1	0
1	1	0	1	1	1	1
0	0	1	0	0	0	0
0	0	1	1	0	0	0
1	1	1	1	0	1	0
1	1	0	0	0	1	0
1	0	0	0	1	0	0
0	0	1	0	1	0	0
0	1	1	0	0	1	0
1	1	1	1	0	1	1
1	0	1	1	0	1	0
0	1	1	0	0	1	0
1	0	1	1	0	0	0
0	0	1	1	0	1	1
0	0	1	0	0	0	0
0	1	1	0	0	1	0
1	1	1	0	1	1	0
0	0	1	1	0	0	0
0	0	1	1	0	1	0
1	1	1	0	0	1	0
0	0	1	1	0	0	0
0	0	1	0	0	0	0
0	1	1	1	0	1	1
1	0	0	1	0	1	0
0	0	0	1	0	0	0
0	0	1	0	0	0	0
1	1	0	1	0	0	0
0	0	1	1	0	0	0
0	0	1	1	0	0	0
0	0	1	1	0	0	1
1	0	1	1	0	1	0
0	0	0	0	0	1	0
0	1	1	0	0	1	0
1	0	1	1	0	1	0
0	1	0	0	0	2	0
0	1	1	0	0	2	0
0	0	1	0	0	0	0
0	0	1	1	0	0	0
0	1	0	1	0	1	1
0	0	1	1	0	0	0
1	1	1	1	0	1	0
1	0	0	0	0	1	0
0	1	1	1	0	1	0
0	0	1	1	0	1	0
1	1	1	1	0	0	0
0	0	1	0	0	2	0
1	0	0	1	0	1	0
0	0	1	1	0	0	0
1	0	1	0	0	0	0
0	0	1	0	1	0	0
0	0	1	1	0	0	0
0	0	1	0	0	1	0
1	1	0	1	0	1	0
0	1	1	0	0	2	0
1	1	1	1	0	0	0
1	0	1	0	0	1	0
0	0	1	1	0	0	0
0	0	1	1	0	0	0
1	0	1	0	0	1	0
0	1	1	1	0	1	0
0	0	1	1	0	1	0
1	0	1	1	0	0	0
0	0	0	0	0	2	0
0	0	1	1	0	0	0
1	1	1	0	0	1	0
1	1	1	1	0	0	0
0	0	0	1	0	0	0
1	1	1	1	0	0	0
1	0	1	0	0	1	0
1	1	1	0	0	0	0
0	1	1	0	0	1	1
0	0	1	1	0	0	0
1	0	1	0	0	0	0
0	0	0	0	0	1	0
1	1	0	0	0	0	0
1	1	1	0	0	1	0
0	0	1	0	0	0	0
0	1	1	1	0	1	0
0	0	1	0	0	1	0
0	0	0	0	0	0	0
1	1	1	0	1	1	0
0	0	0	1	0	1	1
0	0	1	1	0	0	1
0	0	1	0	0	0	1
0	0	1	0	0	0	0
1	1	1	0	0	1	0
1	1	1	0	0	0	0
0	0	1	0	0	0	0
1	1	1	1	0	1	0
1	1	1	0	0	1	0
1	0	1	0	0	1	0
0	1	1	0	0	0	0
1	0	0	1	0	1	0
0	0	1	0	1	1	1
1	0	1	0	0	1	0
0	0	1	0	0	1	0
1	1	1	1	0	1	0
0	1	0	0	0	1	0
0	1	1	0	0	2	0
0	1	1	0	0	1	1
0	0	0	1	0	1	0
1	0	1	1	0	1	0
0	0	1	1	0	1	0
0	0	1	0	1	0	0
0	1	1	0	0	1	0
1	0	0	1	0	0	0
0	0	1	1	0	0	0
0	0	0	0	0	0	0
0	0	0	0	0	0	0
0	0	1	0	0	1	0
0	0	1	1	0	0	0
0	0	1	0	0	1	0
1	0	1	0	0	0	0
0	0	1	0	0	0	0
1	0	0	1	0	1	1
0	0	0	1	1	0	1
0	1	1	1	0	1	0
0	0	1	0	0	1	0
0	0	1	0	0	1	0
0	0	1	0	1	1	0
0	0	1	0	0	1	0
1	0	1	0	0	0	0
1	1	1	0	0	1	1
1	1	0	0	0	1	0
1	1	1	0	0	1	0
1	0	1	1	0	0	0
0	0	0	1	0	0	0
0	1	1	1	0	1	0
0	0	1	1	0	1	1
0	0	1	1	0	0	1
0	0	1	0	0	2	0
0	0	1	0	0	1	0
0	1	1	0	0	1	0
0	0	0	1	0	0	0
1	0	1	0	1	0	0
0	0	1	0	0	1	1
0	0	1	0	0	2	0
1	1	1	0	0	2	0
0	0	0	1	0	1	0
0	0	0	0	0	1	0
0	0	1	0	0	0	0
0	0	1	1	0	1	0
0	0	0	1	0	0	0
0	1	1	1	0	1	0
1	1	0	1	0	1	0
1	1	1	0	0	1	0
0	1	1	1	0	1	0
0	0	1	1	0	1	0
1	0	1	0	0	1	0
1	0	1	0	0	1	0
1	0	1	1	0	0	0
0	0	1	1	0	0	0
0	1	1	1	0	1	0
0	0	1	1	0	0	0
1	0	1	1	0	1	0
0	0	1	0	0	0	0
0	0	1	0	0	1	0
1	1	1	1	0	1	0
0	0	1	0	0	1	0
1	0	1	1	0	1	0
0	0	1	0	1	0	0
0	1	1	1	0	1	0
0	0	1	0	1	0	0
1	0	1	0	0	0	0
1	0	1	0	0	1	0
0	0	0	1	0	0	0
0	1	1	1	1	1	0
1	1	1	1	0	1	0
0	0	1	1	0	1	1
0	1	0	1	0	2	0
1	0	0	1	0	1	1
1	1	1	1	0	1	0
1	0	1	1	0	1	0
0	0	1	0	0	1	0
1	0	1	0	0	1	0
0	0	1	0	0	0	0
1	0	1	1	0	0	0
0	0	1	1	0	0	0
0	0	0	0	0	1	0
0	0	1	0	0	1	0
0	0	1	0	1	1	0
0	0	1	1	0	2	0
0	1	0	1	0	1	1
0	1	1	1	0	2	1
1	0	0	0	0	1	0
1	0	1	0	0	0	0
1	0	0	0	0	0	0
0	0	1	1	0	1	0
1	1	0	0	0	1	0
0	1	1	0	0	0	0
1	1	1	0	0	1	0
0	1	0	1	0	0	0
0	0	1	1	0	0	1
0	0	0	1	0	0	0
1	1	1	0	0	1	0
0	1	1	0	0	1	0
1	1	1	1	0	1	0
0	1	1	1	0	1	0
0	0	1	1	0	1	0
0	1	1	0	0	2	0
1	1	1	0	0	1	0
0	0	0	0	1	0	0
0	1	1	0	0	0	0
1	0	0	0	1	1	0
0	0	1	0	0	1	1
0	0	1	0	0	1	0
1	0	1	0	0	0	0
1	1	1	0	0	1	0
0	1	1	0	0	1	0
0	1	1	0	0	1	0
0	0	1	1	0	0	0
1	0	1	0	0	1	0
1	0	1	1	0	1	0
1	0	1	1	1	0	0
1	1	1	0	0	1	0
0	0	0	0	0	1	1
1	1	1	0	0	1	1
0	0	1	1	0	1	0
0	0	1	0	1	0	0
0	0	1	0	0	0	0
0	1	0	1	0	2	0
0	0	1	0	0	2	0
1	0	1	1	0	1	1
1	1	0	0	1	1	0
0	0	1	0	0	0	1
0	0	1	0	0	1	0
1	0	1	0	1	1	0
1	1	0	0	1	1	0
0	0	0	0	1	0	0
1	0	0	1	0	1	0
0	1	1	0	0	1	0
0	0	1	0	0	1	0
0	1	1	1	0	1	0
0	0	1	1	0	0	0
0	1	0	0	0	2	0
1	1	1	0	0	0	0
0	1	1	1	0	1	1
0	1	1	0	0	1	0
1	0	1	0	0	0	0
0	0	0	1	0	1	0
0	0	1	0	0	0	0
1	1	1	1	0	0	0
0	0	0	1	0	0	0
1	0	1	1	0	0	0
1	0	1	1	0	1	0
1	0	1	1	0	0	0
0	0	1	1	0	0	0
1	1	0	1	0	1	0
1	0	1	0	0	0	0
0	1	0	0	0	2	1
1	0	1	1	0	1	0
0	0	1	1	0	1	0
0	1	1	1	0	0	0
0	1	1	1	0	1	0
1	1	1	1	0	2	0
1	0	1	0	0	1	0
1	0	0	0	1	0	0
1	0	1	0	0	0	0
0	0	1	1	0	0	0
0	1	1	0	0	1	0
0	0	1	1	1	0	0
1	0	1	0	0	1	0
0	0	1	0	0	0	0
0	0	1	0	0	0	0
0	1	1	1	0	1	0
0	1	1	0	0	1	0
1	1	0	1	0	2	0
0	1	1	1	0	2	1
1	0	0	0	0	0	0
0	0	1	0	0	0	1
0	0	1	0	0	1	0
0	0	1	1	0	1	0
1	0	1	1	0	0	0
1	0	1	0	0	1	0
0	0	1	1	0	0	1
0	1	0	0	0	2	1
1	0	1	0	0	0	0
1	0	1	0	0	1	0
0	0	1	0	0	0	0
0	1	0	1	0	1	0
0	0	1	1	0	2	0
1	1	1	1	0	1	0
0	1	0	1	0	0	0
1	1	0	0	0	1	0
1	0	1	1	0	1	0
1	1	1	1	0	1	0
0	0	0	1	0	0	0
0	1	1	0	1	1	0
0	0	1	1	0	1	0
0	0	1	1	1	0	0
1	0	1	1	0	1	0
1	1	1	0	0	1	0
1	1	1	0	0	1	1
0	0	1	1	0	1	0
0	0	1	0	0	2	1
0	0	1	0	0	0	0
0	0	1	0	0	1	0
0	0	0	1	0	0	1
1	0	1	0	0	0	0
1	1	1	0	0	2	1
0	0	1	1	0	0	0
1	0	0	1	0	1	1
0	1	0	1	0	1	1
0	1	1	1	0	1	1
0	0	0	0	1	0	0
0	1	1	0	1	1	0
1	0	1	0	0	1	0
1	1	1	1	0	1	0
0	0	1	0	0	1	0
1	0	1	0	0	1	1
1	0	1	0	1	1	1
0	0	1	0	0	0	0
0	0	1	1	0	0	0
0	1	1	0	0	1	0
0	1	1	0	0	0	0
1	1	1	0	0	1	0
0	1	0	1	0	1	0
0	1	1	1	0	1	0
1	1	1	0	0	1	0
0	1	0	1	0	1	0
0	1	0	0	0	1	0
0	0	1	1	0	1	0
1	0	1	1	0	0	0
0	1	1	1	0	1	0
1	1	1	1	0	1	1
1	1	0	1	0	1	0
0	0	0	1	0	1	0
0	0	1	1	0	0	0
0	0	1	0	0	0	0
0	0	1	1	0	1	1
0	1	0	0	0	1	0
0	0	0	0	0	0	0
0	1	1	1	0	0	0
0	1	1	1	0	1	0
0	0	0	1	0	0	0
1	0	0	0	0	0	0
1	0	0	1	0	0	0
1	1	1	0	0	1	1
0	0	1	0	0	1	1
0	1	1	1	0	2	0
1	1	1	0	0	1	0
1	0	1	1	0	0	0
1	0	1	0	0	1	1
1	0	1	1	0	1	0
0	0	1	0	0	0	0
0	0	1	0	0	0	1
0	0	1	1	0	0	0
0	0	0	1	0	0	0
0	1	0	1	1	1	1
0	1	1	0	0	1	0
1	1	0	1	0	0	0
1	1	0	1	0	1	0
0	0	1	0	0	1	0
0	0	0	0	0	1	0
0	1	1	0	0	1	0
0	1	0	0	0	1	1
0	1	1	1	0	2	0
1	0	0	0	0	1	0
1	0	1	0	0	1	0
0	0	1	1	0	2	0
0	0	1	1	0	2	1
1	1	1	0	0	1	0
0	0	0	0	0	0	0
0	0	1	1	0	1	0
0	1	0	0	0	0	0
0	0	1	1	0	0	0
0	0	0	1	0	1	0
2	0	1	1	0	1	0
2	0	1	1	0	1	0
2	1	0	0	0	1	0
2	0	1	1	1	1	0
2	0	1	0	0	1	0
2	0	1	0	0	1	0
2	0	1	0	0	1	0
2	0	1	0	0	0	0
2	0	0	1	0	1	0
2	1	1	1	0	0	0
2	0	1	0	0	1	0
2	1	1	0	0	1	0
1	0	1	1	0	1	0
2	0	1	0	0	1	0
2	0	0	1	0	1	0
2	1	0	1	0	1	0
2	1	0	0	0	1	0
2	1	1	0	0	1	0
2	0	1	0	0	1	0
2	0	1	0	0	1	0
2	0	1	0	0	1	0
2	0	1	0	0	0	0
2	0	0	0	0	0	0
2	0	0	0	0	0	1
1	0	1	0	0	1	0
2	1	0	1	0	1	0
2	0	0	1	0	1	0
2	0	0	0	0	1	0
2	0	1	0	0	1	0
2	0	1	0	1	1	0
2	0	0	1	0	0	0
2	1	1	0	0	1	0
2	0	0	0	0	0	0
2	0	1	1	0	1	0
2	1	1	1	0	1	0
2	1	0	0	0	1	0
2	1	0	0	0	1	0
2	1	1	0	0	1	0
2	1	1	1	0	1	0
2	0	0	1	0	1	0
2	1	1	0	0	1	0
2	0	1	0	0	1	0
2	0	1	0	0	1	0
2	0	1	0	0	0	0
2	1	1	0	0	0	0
2	0	0	1	0	1	0
1	1	0	0	0	0	0
2	1	1	1	0	2	0
2	1	1	0	0	2	0
2	1	1	1	1	0	0
2	1	1	1	0	0	0
2	0	1	0	0	0	0
1	1	1	0	0	0	0
1	1	0	0	0	1	0
2	1	1	0	0	1	0
2	1	0	0	0	0	0
2	0	1	1	0	0	0
2	0	0	1	0	1	0
2	0	1	0	0	1	0
2	0	1	0	0	1	0
2	0	1	0	1	1	0
2	1	1	0	0	1	0
2	0	0	1	0	1	0
2	1	1	1	0	1	0
2	1	0	1	0	1	0
2	0	0	0	0	1	0
1	1	1	1	0	1	1
2	1	0	1	1	0	0
2	0	1	1	0	1	0
2	0	1	0	0	1	0
2	1	0	1	0	1	0
2	0	1	1	0	1	0
2	1	1	0	0	2	0
2	0	1	0	1	1	0
2	0	1	1	0	1	0
1	1	1	1	0	0	1
2	1	1	0	0	1	0
2	0	0	0	0	1	0
2	1	0	0	0	0	0
2	0	1	1	1	0	0
2	0	0	1	0	0	0
2	0	1	0	0	1	0
2	1	1	1	0	1	0
2	0	0	1	0	1	0
2	0	0	1	0	0	0
2	0	1	0	0	0	0
2	1	1	0	0	1	0
2	0	1	1	0	1	0
2	1	0	0	0	2	0
2	0	1	0	0	1	0
2	0	1	0	1	1	0
2	0	1	1	0	0	0
2	0	0	1	0	1	0
2	0	0	1	0	1	0
2	0	1	1	0	1	0
1	1	1	1	0	0	0
2	0	1	0	0	1	0
2	0	1	0	0	1	0
2	1	1	0	0	1	0
2	1	1	0	0	2	0
2	0	1	0	0	1	0
2	0	1	0	1	1	0
2	0	0	1	0	1	0
2	1	0	1	0	1	0
2	0	1	1	0	1	0
2	0	1	0	0	0	0
2	1	1	0	0	1	0
2	1	0	1	0	1	0
2	0	1	0	0	1	0
2	0	1	1	1	1	1
2	1	0	1	0	0	0
2	0	0	1	1	0	0
2	0	0	0	0	0	0
2	1	1	0	0	1	0
2	1	1	0	0	1	0
2	0	1	0	0	1	0
2	0	1	0	0	1	0
2	1	1	1	0	0	0
2	1	0	0	1	0	0
2	0	0	1	0	1	0
2	0	0	1	1	1	0
2	0	1	0	0	1	0
1	0	1	0	0	1	0
2	0	1	1	0	0	0
2	1	1	0	0	1	0
2	0	0	1	0	1	1
2	0	1	0	0	1	0
2	0	1	0	0	1	0
2	0	1	0	0	0	0
2	0	0	0	0	1	0
2	0	0	0	0	0	0
2	0	1	1	0	1	0
2	0	0	0	0	1	0
2	0	0	1	0	0	0
2	0	1	0	0	0	0
2	1	1	0	0	0	0
2	1	1	0	0	1	0
2	0	0	1	0	1	0
2	0	1	1	0	1	0
2	0	1	0	0	0	0
2	0	1	0	0	1	0
1	1	0	0	0	0	0
1	0	1		0	1	0
2	1	1	1	0	0	0
2	0	0	0	0	1	0
2	0	1	0	0	1	0
2	0	1	0	0	0	0
2	0	1	0	0	1	0
2	0	0	0	1	0	1
2	0	1	0	0	1	0
2	1	1	1	0	1	1
2	1	1	0	0	0	0
2	1	0	0	0	1	0
2	0	0	1	0	1	0
2	0	1	0	0	1	0
2	1	1	0	0	1	0
2	1	1	0	0	1	0
2	0	1	1	0	1	0
2	0	1	0	0	1	0
2	0	1	1	0	0	0
2	1	0	0	0	0	1
2	0	1	1	1	1	0
2	0	0	1	0	1	0
1	0	0	1	0	1	0
2	0	1	1	0	1	0
1	1	0	1	0	1	0
2	0	0	1	0	1	0
2	0	0	1	1	0	0
2	0	0	0	0	0	0
2	1	1	0	0	1	0
2	1	1	0	0	0	0
2	0	0	0	0	0	0
2	0	1	0	0	1	0
2	1	0	0	0	1	0
2	1	1	0	0	1	0
2	1	0	1	0	1	0
2	0	1	0	0	0	1
2	0	0	0	0	1	0
2	0	1	0	0	0	0
2	1	1	1	0	1	0
2	1	1	0	0	1	0
2	1	1	0	0	1	0
2	0	1	0	0	1	1
2	0	0	1	0	0	0
2	0	1	0	0	1	0
2	1	1	0	0	1	0
2	1	1	1	0	1	1
2	0	0	1	0	0	0
2	0	1	1	0	1	0
2	0	1	0	0	0	0
2	0	1	0	0	1	0
2	0	0	0	0	0	0
2	0	0	1	0	1	1
2	1	1	0	0	1	0
2	0	1	1	0	1	0
2	0	1	1	0	1	0
2	0	1	1	0	1	0
1	1	0	0	0	1	0
2	1	1	1	0	1	1
2	0	0	0	0	0	0
2	0	1	1	0	1	1
2	1	1	1	1	2	0
2	0	1	1	0	1	0
2	0	0	1	0	1	0
2	1	0	0	0	0	0
2	0	1	0	0	0	0
2	1	0	0	1	1	0
2	0	1	0	0	1	0
2	0	1	0	0	1	0
2	1	1	0	0	0	0
2	0	1	1	0	1	0
2	0	1	1	0	0	0
2	0	1	1	0	0	0
2	0	1	1	1	0	0
2	0	1	0	0	1	0
2	1	1	0	0	1	0
2	0	1	0	0	0	0
2	0	1	1	0	1	0
2	0	1	1	0	0	0
2	0	1	1	0	0	0
2	0	1	0	0	0	0
2	0	1	0	0	1	0
1	0	1	0	0	0	0
2	1	1	1	0	1	0
2	0	1	1	0	1	0
2	0	1	1	0	1	0
2	0	1	0	0	1	0
2	0	1	0	0	0	0
2	0	1	0	0	0	0
2	0	1	0	0	1	0
2	0	1	1	0	1	0
2	0	1	1	0	1	0
2	0	0	1	0	0	0
2	1	1	1	0	2	0
2	1	1	1	0	2	0
2	1	1	0	0	0	0
2	0	1	1	0	1	1
2	1	1	1	0	2	1
2	0	1	0	0	1	0
2	0	1	1	0	1	0
2	0	1	0	0	0	0
2	0	1	0	0	1	0
2	0	1	0	1	0	0
2	0	1	1	0	0	1
2	0	1	1	0	0	0
2	1	1	1	0	0	1
2	0	1	0	1	1	0
2	1	1	1	0	2	0
2	0	1	1	0	0	0
1	0	1	1	0	1	0
2	0	1	1	0	1	0
2	0	1	0	0	1	0
2	0	1	0	1	1	0
2	1	1	0	0	1	0
2	0	0	1	0	0	0
2	0	1	1	1	1	0
1	0	1	1	0	0	1
2	1	1	1	0	1	0
2	1	1	1	1	1	0
2	0	0	1	0	1	0
2	0	1	0	1	0	0
2	0	1	1	0	0	0
2	1	1	0	0	0	0
2	0	1	0	0	1	0
2	0	1	0	0	1	0
2	0	0	0	0	1	0
2	1	0	0	0	0	0
2	0	1	1	0	1	0
2	1	1	0	0	0	1
2	0	0	0	0	1	0
2	0	1	0	0	1	0
2	1	0	1	0	0	0
2	1	1	1	0	0	0
2	0	1	0	0	1	0
2	0	0	0	0	1	0
2	1	0	0	0	1	0
2	1	1	0	0	1	0
2	1	0	0	0	0	0
2	0	0	0	0	1	0
2	0	0	0	0	1	0
2	0	1	0	0	1	0
1	0	1	0	1	1	0
2	0	0	1	0	1	0
2	0	0	1	0	1	0
2	0	1	0	0	0	1
2	0	1	0	0	1	0
2	0	1	0	1	1	0
2	1	0	1	0	0	0
2	0	0	0	0	0	0
2	0	0	1	0	0	0
2	0	1	1	1	1	1
2	0	1	0	1	1	0
2	0	1	0	0	1	0
2	0	1	0	0	0	1
2	1	1	0	0	1	0
2	1	1	0	0	0	1
2	0	1	1	0	1	0
2	1	1	1	0	1	1
2	0	1	0	0	1	0
2	0	0	1	0	0	1
2	0	0	1	0	1	0
2	1	1	0	0	1	0
2	1	0	1	0	0	0
2	1	0	0	0	1	1
2	0	0	0	0	1	0
1	0	0	1	0	1	0
2	1	1	0	0	1	0
2	0	1	1	0	1	0
2	0	0	1	0	1	1
2	0	0	1	0	1	0
2	0	1	0	0	1	0
2	0	1	0	0	1	0
2	1	0	0	0	0	0
2	0	0	1	0	1	0
2	0	1	0	0	1	0
2	0	1	0	0	0	0
2	0	1	1	0	1	1
2	1	1	0	1	2	0
2	0	1	0	0	1	0
2	0	1	0	0	1	0
2	0	0	0	0	0	0
2	0	0	0	0	1	0
2	0	1	0	0	0	0
2	0	1	0	0	0	0
2	1	1	1	0	1	1
2	0	1	1	0	0	0
2	0	1	0	0	1	0
2	0	1	1	0	1	0
2	0	0	1	0	0	0
2	0	1	1	0	1	0
1	0	1	0	0	0	0
2	1	1	0	0	1	1
2	0	0	0	0	0	0
2	0	1	0	0	1	0
2	0	1	0	0	0	0
2	0	1	0	0	1	0
2	0	1	0	0	0	0
2	1	1	0	0	1	0
2	0	0	0	0	1	0
2	1	0	0	0	1	0
2	0	1	0	0	1	0
2	0	1	1	0	1	0
[truncated: 749 more rows]

## Sheet: Tab 1
	Sex
	Males	Females
HRM-Test-Result(%)	n=12217(68.7)	n=5556(31.2)
HRM-Postive-Result(%)	2074(17.0)	674(12.1)
MDR-TB	257(12.4)	55(8.2)
treated
new cases(%)	227(12.0)	38(6.4)
previously treated cases (%)	30(16.9)	17(21.3)
Region
urban(%)	119(16.1)	25(10.1)
rural(%)	138(10.3)	30(7.0)
sputum smear
negative(%)	160(12.7)	27(7.2)
positive(%）	72(10.4)	21(8.0)
unknown(%)	25(19.8)	7(21.1)
age
<51(%)	134(15.6)	34(10.1)
>50(%)	123(10.2)	21(6.2)
Test Year
2019.5-2020.5(%)	100(13.2)	25(11.8)
2020.6-2021.5(%)	80(13.6)	13(7.2)
2021.6-2022.5(%)	77(10.6)	17(6.0)

## Sheet: Fig3
男	女			初	复			城	乡			<51	>50			涂阳	涂阴
28	38	1	51	28	74	95	141	14	28	181	225	28	74	265	310	28	38	351	395
74	68	2	52	14	38	96	142	54	74	182	226	38	54	266	311	74	21	352	396
14	65	3	53	21	54	97	143	27	38	183	227	14	63	267	312	14	53	353	397
21	77	4	54	63	31	98	144	50	21	184	228	21	53	268	313	54	50	354	398
54	68	5	55	27	43	99	145	31	63	185	229	27	68	269	314	63	65	355	399
63	80	6	56	53	68	100	146	68	53	186	230	50	51	270	315	27	77	356	400
27	25	7	57	50	77	101	147	51	45	187	231	45	58	271	316	45	75	357	401
53	85	8	58	45	36	102	148	58	48	188	232	31	59	272	317	31	48	358	402
50	47	9	59	48	58	103	149	31	43	189	233	48	65	273	318	48	17	359	403
45	39	10	60	51	68	104	150	52	59	190	234	43	61	274	319	43	68	360	404
31	49	11	61	58	25	105	151	54	65	191	235	31	77	275	320	68	80	361	405
48	45	12	62	59	47	106	152	75	61	192	236	29	52	276	321	59	70	362	406
43	52	13	63	65	52	107	153	49	77	193	237	32	54	277	322	61	85	363	407
51	31	14	64	61	56	108	154	28	29	194	238	48	57	278	323	31	48	364	408
58	65	15	65	31	69	109	155	36	57	195	239	17	75	279	324	52	58	365	409
59	47	16	66	52	65	110	156	36	32	196	240	49	69	280	325	54	25	366	410
61	47	17	67	29	53	111	157	44	48	197	241	48	58	281	326	57	49	367	411
31	28	18	68	54	47	112	158	31	69	198	242	28	59	282	327	32	47	368	412
52	79	19	69	57	36	113	159	57	17	199	243	36	57	283	328	49	39	369	413
29	69	20	70	32	21	114	160	30	48	200	244	36	58	284	329	48	65	370	414
54	54	21	71	75	79	115	161	25	58	201	245	44	68	285	330	58	26	371	415
57	30	22	72	48	82	116	162	85	59	202	246	23	80	286	331	28	50	372	416
32	28	23	73	69	54	117	163	48	23	203	247	31	70	287	332	59	53	373	417
75	31	24	74	17	51	118	164	47	58	204	248	30	63	288	333	36	49	374	418
48	23	25	75	49	30	119	165	28	68	205	249	25	85	289	334	36	55	375	419
69	29	26	76	48	68	120	166	81	80	206	250	47	66	290	335	44	27	351	395
17	47	27	77	58	31	121	141	49	70	181	225	48	77	291	310	23	70	352	396
49	16	28	78	28	53	122	142	70	63	182	226	47	58	292	311	31	45	353	397
48	35	29	79	59	16	123	143	47	47	183	227	47	81	293	312	57	64	354	398
58	35	30	80	36	66	124	144	35	66	184	228	28	70	294	313	58	22	355	399
28	59	31	51	44	46	125	145	68	77	185	229	25	68	295	314	30	37	356	400
59	71	32	52	23	31	126	146	62	47	186	230	40	65	265	315	25	56	357	401
36	67	33	53	31	72	127	147	30	58	187	231	49	62	266	316	63	34	358	402
36	50	34	54	57	29	128	148	52	25	188	232	47	53	267	317	47	69	359	403
44	24	35	55	80	47	129	149	45	40	189	233	47	55	268	318	66	64	360	404
23	45	1	56	30	63	130	150	79	47	190	234	35	52	269	319	77	57	361	405
31	46	2	57	70	64	95	151	22	39	191	235	39	70	270	320	47	47	362	406
57	66	3	58	63	18	96	152	28	65	192	236	26	79	271	321	47	29	363	407
58	55	4	59	85	74	97	153	50	26	193	237	50	60	272	322	81	40	364	408
30	38	5	60	47	28	98	154	55	50	194	238	49	64	273	323	40	56	365	409
70	72	6	61	66	58	99	155	57	53	195	239	48	61	274	324	70	64	366	410
63	61	7	62	77	33	100	156	56	49	196	240	30	55	275	325	47	54	367	411
66	23	8	63	48	20	101	157	52	48	197	241	27	57	276	326	35	82	368	412
77	26	9	64	47	55	102	158	30	55	198	242	38	56	277	327	68	69	369	413
48	57	10	65	28	56	103	159	64	27	199	243	45	52	278	328	62	54	370	414
47	27	11	66	58	80	104	160	61	38	200	244	22	56	279	329	48	52	371	415
47	33	12	67	81	17	105	161	31	70	201	245	28	69	280	330	30	71	372	416
28	18	13	68	25		106		65	60	202	246	37	64	281	331	52	56	373	417
58	74	14	69	40		107		36	64	203	247	21	56	282	332	38	47	374	418
81	21	15	70	49		108		21	37	204	248	50	57	283	333	79	28	375	419
25	33	16	71	70		109		64	21	205	249	30	65	284	334	60	33	351	395
40	44	17	72	47		110		54	61	206	250	50	61	285	335	21	21	352	396
49	25	18	73	47		111		56	56	181	225	34	65	286	310	50	46	353	397
70	80	19	74	35		112		42	50	182	226	26	55	287	311	57	61	354	398
47	25	20	75	39		113		78	34	183	227	36	53	288	312	56	16	355	399
47		21		68		114		46	69	184	228	31	60	289	313	30	27	356	400
35		22		65		115		30	56	185	229	47	56	290	314	50	24	357	401
68		23		26		116		30	26	186	230	47	64	291	315	56	56	358	402
65		24		62		117		28	57	187	231	28	54	292	316	26	70	359	403
26		25		50		118		83	36	188	232	29	56	293	317	36	34	360	404
62		26		53		119		50	65	189	233	40	79	294	318	65	50	361	405
50		27		49		120		40	55	190	234	36	78	295	319	31	76	362	406
53		28		48		121		68	53	191	235	36	82	265	320	65	55	363	407
48		29		55		122		21	60	192	236	21	69	266	321	55	22	364	408
55		30		30		123		31	47	193	237	28	54	267	322	53	72	365	409
30		31		52		124		47	47	194	238	42	52	268	323	60	61	366	410
52		32		27		125		26	28	195	239	46	51	269	324	47	72	367	411
27		33		38		126		23	29	196	240	30	71	270	325	28	19	368	412
38		34		70		127		57	40	197	241	48	56	271	326	36	49	369	413
70		35		45		128		69	36	198	242	19	51	272	327	36	18	370	414
79		1		79		129		64	56	199	243	47	71	273	328	56	53	371	415
60		2		60		130		35	28	200	244	30	61	274	329	28	63	372	416
64		3		64		95		36	79	201	245	28	60	275	330	42	68	373	417
22		4		22		96		59	82	202	246	50	83	276	331	79	52	374	418
28		5		28		97		39	69	203	247	33	68	277	332	78	26	375	419
37		6		37		98		71	54	204	248	40	57	278	333	30	90	351	395
21		7		21		99		20	52	205	249	21	61	279	334	51	33	352	396
50		8		50		100		67	51	206	250	31	53	280	335	48	18	353	397
61		9		61		101		54	71	181	225	47	69	281	310	51	51	354	398
55		10		55		102		51	56	182	226	37	64	282	311	71	28	355	399
57		11		57		103		45	48	183	227	26	53	283	312	19	32	356	400
56		12		56		104		30	51	184	228	21	79	284	313	60	39	357	401
56		13		30		105		23	71	185	229	23	59	285	314	83	26	358	402
30		14		50		106		56	19	186	230	29	59	286	315	50	52	359	403
50		15		34		107		46	47	187	231	46	56	287	316	40	54	360	404
34		16		64		108		66	61	188	232	47	71	288	317	68	88	361	405
69		17		56		109		21	60	189	233	16	70	289	318	21	19	362	406
64		18		26		110		22	33	190	234	22	67	290	319	31	44	363	407
56		19		57		111		21	37	191	235	27	54	291	320	47	56	364	408
26		20		36		112		61	21	192	236	17	59	292	321	37	90	365	409
57		21		61		113		30	29	193	237	35	51	293	322	26	39	366	410
36		22		31		114		30	46	194	238	35	66	294	323	23	26	367	411
65		23		65		115		23	61	195	239	36	66	295	324	57	17	368	412
61		24		55		116		49	53	196	240	24	56	265	325	29		369
55		25		60		117		53	47	197	241	30	63	266	326	53		370
53		26		47		118		52	16	198	242	39	77	267	327	69		371
60		27		28		119		34	22	199	243	20	76	268	328	47		372
28		28		29		120		57	27	200	244	34	66	269	329	64		373
29		29		40		121		47	53	201	245	50	55	270	330	22		374
40		30		36		122		83	17	202	246	24	72	271	331	53		375
36		31		56		123		47	35	203	247	45	61	272	332	17		351
36		32		64		124		63	24	204	248	30	72	273	333	35		352
56		33		54		125		64	79	205	249	23	65	274	334	35		353
21		34		56		126		25	59	206	250	39	53	275	335	79		354
64		35		28		127		18	30	181	225	46	63	276	310	59		355
54		1		42		128		43	56	182	226	22	68	277	311	59		356
56		2		78		129		33	70	183	227	21	52	278	312	30		357
42		3		69		130		30	34	184	228	22	57	279	313	39		358
78		4		46		95		74	59	185	229	31	83	280	314	54		359
82		5		30		96		51	50	186	230	38	63	281	315	24		360
46		6		52		97		28	24	187	231	21	64	282	316	45		361
30		7		71		98		79	66	188	232	30	90	283	317	30		362
52		8		56		99		38	66	189	233	23	61	284	318	66		363
51		9		48		100		56	39	190	234	30	53	285	319	66		364
71		10		51		101		58	63	191	235	50	59	286	320	23		365
56		11		71		102		58	77	192	236	28	74	287	321	39		366
48		12		19		103		34	76	193	237	23	51	288	322	56		367
51		13		47		104		21	22	194	238	19	79	289	323	63		368
71		14		28		105		58	55	195	239	49	56	290	324	77		369
19		15		61		106		67	31	196	240	18	58	291	325	46		370
47		16		60		107		65	38	197	241	29	58	292	326	66		371
61		17		83		108		58	72	198	242	34	58	293	327	21		372
60		18		50		109		39	72	199	243	26	67	294	328	31		373
83		19		33		110		64	65	200	244	27	65	295	329	38		374
50		20		40		111		25	23	201	245	29	58	265	330	21		375
33		21		21		112		64	50	202	246	47	64	266	331	65		351
40		22		47		113		27	28	203	247	47	54	267	332	30		352
68		23		37		114		33	19	204	248	36	64	268	333	23		353
21		24		26		115		66	18	205	249	19	66	269	334	30		354
47		25		21		116		24	63	206	250	25	52	270	335	50		355
37		26		23		117		45	29	181	225	18	54	271	310	28		356
26		27		57		118		32	68	182	226	43	61	272	311	29		357
21		28		29		119		34	26	183	227	33	66	273	312	34		358
57		29		46		120		66	27	184	228	45	88	274	313	57		359
46		30		61		121		88	29	185	229	18	70	275	314	27		360
61		31		69		122		44	36	186	230	30	63	276	315	29		361
53		32		47		123		25	90	187	231	28	54	277	316	47		362
69		33		64		124		63	61	188	232	38	55	278	317	83		363
64		34		22		125		54	19	189	233	34	54	279	318	47		364
22		35		27		126		38	53	190	234	21	56	280	319	63		365
27		1		53		127		39	59	191	235	32	90	281	320	64		366
53		2		17		128		25	45	192	236	39	66	282	321	36		367
17		3		35		129		66	18	193	237	25	80	283	322	61		368
36		4		35		130		25	32	194	238	32	61	284	323	19		369
24		5		36		95			54		239	47		285		53		370
79		6		24		96			32		240	31		286		25		371
59		7		79		97			47		241	26		287		18		372
30		8		59		98			31		242	33		288		43		373
56		9		59		99			26		243	27		289		59		374
39		10		30		100			33		244	33		290		45		375
20		11		56		101			32		245	32		291		30		351
70		12		39		102			52		246	24		292		79		352
34		13		71		103			54		247	45		293		38		353
54		14		20		104			20		248	32		294		56		354
59		15		70		105			20		249	34		295		58		355
51		16		34		106			61		250	20		265		58		356
30		17		67		107			50		225	20		266		34		357
66		18		54		108			70		226	50		267		21		358
66		19		59		109			19		227	44		268		58		359
23		20		50		110			44		228	25		269		65		360
39		21		51		111			54		229	19		270		58		361
56		22		24		112			55		230	44		271		64		362
63		23		45		113			56		231	38		272		54		363
77		24		30		114			90		232	39		273		32		364
76		25		66		115			26		233	25		274		47		365
22		26		23		116			80		234	26		275		64		366
21		27		39		117			61		235	17		276		31		367
22		28		56		118			17		236	25		277		33		368
31		29		63		119										33		369
21		30		77		120										32		370
72		31		76		121										66		371
65		32		66		122										45		372
30		33		22		123										32		373
30		34		55		124										34		374
50		35		21		125										20		375
28		1		22		126										20		351
23		2		38		127										61		352
19		3		21		128										66		353
49		4		61		129										50		354
18		5		72		130										44		355
53		6		65		95										70		356
63		7		30		96										54		357
29		8		23		97										55		358
68		9		30		98										38		359
52		10		50		99										66		360
34		11		28		100										80		361
29		12		23		101										61		362
47		13		19		102
83		14		49		103
47		15		18		104
63		16		53		105
64		17		63		106
36		18		68		107
90		19		52		108
61		20		34		109
19		21		26		110
53		22		57		111
25		23		27		112
18		24		29		113
43		25		47		114
59		26		83		115
45		27		36		116
30		28		90		117
51		29		61		118
28		30		19		119
79		31		53		120
38		32		25		121
56		33		18		122
58		34		43		123
58		35		59		124
34		1		33		125
58		2		45		126
67		3		30		127
65		4		51		128
32		5		79		129
58		6		38		130
39		7		56		95
64		8		58		96
54		9		34		97
25		10		21		98
32		11		58		99
47		12		67		100
64		13		65		101
31		14		32		102
26		15		58		103
27		16		39		104
33		17		64		105
32		18		54		106
66		19		25		107
24		20		32		108
45		21		47		109
32		22		64		110
34		23		31		111
52		24		26		112
54		25		33		113
20		26		27		114
20		27		32		115
61		28		66		116
66		29		24		117
88		30		45		118
50		31		32		119
70		32		34		120
19		33		52		121
44		34		54		122
63		35		20		123
54		1		61		124
55		2		66		125
54		3		88		126
38		4		50		127
56		5		44		128
90		6		70		129
39		7		25		130
25		8		19		95
26		9		44		96
66		10		63		97
61		11		54		98
17		12		54		99
				38		100
				90		101
				39		102
				25		103
				26		104
				66		105
				61		106
				25		107
